# Supplementary material for: Di-μ-bromido-bis­({bis­[2-(2-pyrid­yl)eth­yl]amine}copper(II)) bis­(perchlorate)
Source: Acta Crystallogr Sect E Struct Rep Online. 2008 Jan 9;64(Pt 2):m323. doi: 10.1107/S1600536807068663 (PMC2960247; doi:10.1107/S1600536807068663)
Supplement: Supplementary file 1 [file e-64-0m323-sup1.cif]

##############################################################################
###                                                                        ###
###        Electronic paper (Acta Crystallographica Section E)             ###
###                                                                        ###
##############################################################################
#                                                                            #
# This CIF contains the data in a paper accepted for publication in Acta     #
# Crystallographica Section E. It conforms to the requirements of Notes      #
# for Authors for Section E, and has been peer reviewed under the auspices   #
# of the IUCr Commission on Journals.                                        #
#                                                                            #
# Full details of the Crystallographic Information File format               #
# are given in the paper "The Crystallographic Information File (CIF):       #
# a New Standard Archive File for Crystallography" by S. R. Hall, F. H.      #
# Allen and I. D. Brown [Acta Cryst. (1991), A47, 655-685].                  #
#                                                                            #
# The current version of the core CIF dictionary is obtainable from          #
# ftp://ftp.iucr.org/pub/cif_core.dic. The current version number is 2.1.    #
#                                                                            #
# Software is freely available for graphical display of the structure(s) in  #
# this CIF.  For information consult the CIF home page http://www.iucr.org/  #
# cif/home.html                                                              #
#                                                                            #
##############################################################################
                                             
data_I
_audit_creation_method     SHELXL-97
_chemical_name_systematic
;
Di-\m-bromido-bis({bis[2-(2-pyridyl)ethyl]amine}copper(II)) bis(perchlorate)
;
_chemical_name_common     ?
_chemical_formula_moiety     'C28 H34 Br2 Cu2 N6 2+, 2(Cl O4 -)'
_chemical_formula_sum     'C28 H34 Br2 Cl2 Cu2 N6 O8'
_chemical_formula_iupac     '[Cu2 Br2 (C14 H17 N3)2] (Cl O4)2'
_chemical_formula_weight     940.41
_chemical_melting_point     ?
_symmetry_cell_setting     triclinic
_symmetry_space_group_name_H-M     'P -1'
_symmetry_space_group_name_Hall     '-P 1 '
loop_
    _symmetry_equiv_pos_as_xyz
    'x, y, z'
    '-x, -y, -z'
_cell_length_a     6.8002(13)
_cell_length_b     11.413(2)
_cell_length_c     12.668(2)
_cell_angle_alpha     67.212(8)
_cell_angle_beta     77.019(13)
_cell_angle_gamma     87.033(15)
_cell_volume     882.6(3)
_cell_formula_units_Z     1
_cell_measurement_reflns_used     49
_cell_measurement_theta_min     2.1
_cell_measurement_theta_max     12.5
_cell_measurement_temperature     293(2)
_exptl_crystal_description     'thick needle'
_exptl_crystal_colour     blue
_exptl_crystal_size_max     0.42
_exptl_crystal_size_mid     0.21
_exptl_crystal_size_min     0.18
_exptl_crystal_density_diffrn     1.769
_exptl_crystal_density_meas     ?
_exptl_crystal_density_method     'not measured'
_exptl_crystal_F_000     470
_exptl_absorpt_coefficient_mu     3.675
_exptl_absorpt_correction_type     psi-scan
_exptl_absorpt_process_details     '(North <i>et al.</i>,  1968)'
_exptl_absorpt_correction_T_min     0.569
_exptl_absorpt_correction_T_max     0.948
_exptl_special_details
;
 ?
;
_diffrn_ambient_temperature     293(2)
_diffrn_radiation_type     MoK\a
_diffrn_radiation_wavelength     0.71073
_diffrn_radiation_source     'fine-focus sealed tube'
_diffrn_radiation_monochromator     graphite
_diffrn_measurement_device_type     'Bruker P4'
_diffrn_measurement_method     '\w scans'
_diffrn_detector_area_resol_mean     ?
_diffrn_reflns_number     3951
_diffrn_reflns_av_R_equivalents     0.018
_diffrn_reflns_av_sigmaI/netI     0.051
_diffrn_reflns_theta_min     2.1
_diffrn_reflns_theta_max     27.5
_diffrn_reflns_theta_full     25.0
_diffrn_measured_fraction_theta_max     0.971
_diffrn_measured_fraction_theta_full     0.997
_diffrn_reflns_limit_h_min     -8
_diffrn_reflns_limit_h_max     0
_diffrn_reflns_limit_k_min     -13
_diffrn_reflns_limit_k_max     13
_diffrn_reflns_limit_l_min     -16
_diffrn_reflns_limit_l_max     16
_diffrn_standards_number     3
_diffrn_standards_interval_count     97
_diffrn_standards_interval_time     ?
_diffrn_standards_decay_%     <2%
_refine_special_details
;
 Refinement of F^2^ against ALL reflections.  The weighted R-factor wR and
 goodness of fit S are based on F^2^, conventional R-factors R are based
 on F, with F set to zero for negative F^2^. The threshold expression of
 F^2^ > 2sigma(F^2^) is used only for calculating R-factors(gt) etc. and is
 not relevant to the choice of reflections for refinement.  R-factors based
 on F^2^ are statistically about twice as large as those based on F, and R-
 factors based on ALL data will be even larger.
;
_reflns_number_total     3936
_reflns_number_gt     2960
_reflns_threshold_expression     I>2\s\(I)
_refine_ls_structure_factor_coef     Fsqd
_refine_ls_matrix_type     full
_refine_ls_R_factor_all     0.065
_refine_ls_R_factor_gt     0.042
_refine_ls_wR_factor_gt     0.086
_refine_ls_wR_factor_ref     0.095
_refine_ls_goodness_of_fit_ref     1.04
_refine_ls_restrained_S_all     1.05
_refine_ls_number_reflns     3936
_refine_ls_number_parameters     255
_refine_ls_number_restraints     50
_refine_ls_hydrogen_treatment     constr
_refine_ls_weighting_scheme     calc
_refine_ls_weighting_details
         'calc w=1/[\s^2^(Fo^2^)+(0.0336P)^2^+0.6582P] where P=(Fo^2^+2Fc^2^)/3'
_atom_sites_solution_hydrogens     geom
_atom_sites_solution_primary     direct
_atom_sites_solution_secondary     difmap
_refine_ls_shift/su_max     ?
_refine_ls_shift/su_max_lt     0.001
_refine_ls_shift/su_mean     0.000
_refine_diff_density_max     0.50
_refine_diff_density_min     -0.36
_refine_ls_extinction_method     none
_refine_ls_extinction_coef     ?
loop_
    _atom_type_symbol
    _atom_type_description
    _atom_type_scat_dispersion_real
    _atom_type_scat_dispersion_imag
    _atom_type_scat_source
    'C' 'C' 0.0033 0.0016
                         'International Tables Vol C Tables 4.2.6.8 and 6.1.1.4'
    'H' 'H' 0.0000 0.0000
                         'International Tables Vol C Tables 4.2.6.8 and 6.1.1.4'
    'N' 'N' 0.0061 0.0033
                         'International Tables Vol C Tables 4.2.6.8 and 6.1.1.4'
    'O' 'O' 0.0106 0.0060
                         'International Tables Vol C Tables 4.2.6.8 and 6.1.1.4'
    'Cl' 'Cl' 0.1484 0.1585
                         'International Tables Vol C Tables 4.2.6.8 and 6.1.1.4'
    'Br' 'Br' -0.2901 2.4595
                         'International Tables Vol C Tables 4.2.6.8 and 6.1.1.4'
    'Cu' 'Cu' 0.3201 1.2651
                         'International Tables Vol C Tables 4.2.6.8 and 6.1.1.4'
_computing_data_collection     'XSCANS (Bruker, 1997)'
_computing_cell_refinement     'XSCANS  (Bruker, 1997)'
_computing_data_reduction     'XSCANS  (Bruker, 1997)'
_computing_structure_solution     'SHELXS97 (Sheldrick, 2008)'
_computing_structure_refinement     'SHELXL97 (Sheldrick, 2008)'
_computing_molecular_graphics     'SHELXTL (Bruker, 2000)'
_computing_publication_material     'SHELXTL (Bruker, 2000)'
loop_
    _atom_site_type_symbol
    _atom_site_label
    _atom_site_fract_x
    _atom_site_fract_y
    _atom_site_fract_z
    _atom_site_U_iso_or_equiv
    _atom_site_adp_type
    _atom_site_calc_flag
    _atom_site_refinement_flags
    _atom_site_occupancy
    _atom_site_disorder_assembly
    _atom_site_disorder_group
    Cu Cu 0.60810(7) 0.98360(4) 0.63720(4) 0.03731(14) Uani d . 1 . .
    Br Br 0.76316(6) 0.97756(4) 0.44483(3) 0.03934(12) Uani d . 1 . .
    Cl Cl 0.19832(18) 1.27274(11) 0.86706(12) 0.0588(3) Uani d D 1 . .
    O O11A 0.062(3) 1.3663(19) 0.856(2) 0.149(8) Uani d PDU 0.543(17) A 1
    O O12A 0.117(3) 1.1516(12) 0.9388(14) 0.094(5) Uani d PDU 0.543(17) A 1
    O O13A 0.372(2) 1.2975(11) 0.8979(15) 0.110(4) Uani d PDU 0.543(17) A 1
    O O14A 0.2714(18) 1.2648(13) 0.7496(8) 0.101(4) Uani d PDU 0.543(17) A 1
    O O11B 0.010(2) 1.332(2) 0.8582(19) 0.100(5) Uani d PDU 0.457(17) A 2
    O O12B 0.346(3) 1.3175(18) 0.7719(15) 0.155(7) Uani d PDU 0.457(17) A 2
    O O13B 0.155(3) 1.1399(11) 0.9066(16) 0.072(4) Uani d PDU 0.457(17) A 2
    O O14B 0.256(3) 1.2875(13) 0.9664(14) 0.110(5) Uani d PDU 0.457(17) A 2
    N N 0.4740(5) 0.9948(3) 0.7943(3) 0.0424(8) Uani d . 1 . .
    H H0A 0.3920 1.0619 0.7755 0.051 Uiso calc R 1 . .
    N N1A 0.6270(5) 0.7958(3) 0.7201(3) 0.0391(7) Uani d . 1 . .
    N N1B 0.6733(5) 1.1709(3) 0.5811(3) 0.0380(7) Uani d . 1 . .
    C C1A 0.8000(7) 0.7390(4) 0.6945(4) 0.0495(10) Uani d . 1 . .
    H H1AA 0.9093 0.7891 0.6398 0.059 Uiso calc R 1 . .
    C C2A 0.8210(9) 0.6113(5) 0.7456(5) 0.0666(14) Uani d . 1 . .
    H H2AA 0.9433 0.5751 0.7279 0.080 Uiso calc R 1 . .
    C C3A 0.6575(9) 0.5370(5) 0.8238(5) 0.0730(16) Uani d . 1 . .
    H H3AA 0.6662 0.4492 0.8572 0.088 Uiso calc R 1 . .
    C C4A 0.4811(8) 0.5932(4) 0.8524(4) 0.0581(12) Uani d . 1 . .
    H H4AA 0.3702 0.5436 0.9058 0.070 Uiso calc R 1 . .
    C C5A 0.4694(6) 0.7240(4) 0.8012(3) 0.0412(9) Uani d . 1 . .
    C C6A 0.2871(6) 0.7913(4) 0.8353(4) 0.0487(10) Uani d . 1 . .
    H H6AA 0.1859 0.7293 0.8942 0.058 Uiso calc R 1 . .
    H H6AB 0.2304 0.8359 0.7672 0.058 Uiso calc R 1 . .
    C C7A 0.3377(8) 0.8864(4) 0.8842(4) 0.0609(13) Uani d . 1 . .
    H H7AA 0.2134 0.9198 0.9144 0.073 Uiso calc R 1 . .
    H H7AB 0.4022 0.8424 0.9492 0.073 Uiso calc R 1 . .
    C C1B 0.6256(7) 1.2605(4) 0.4855(4) 0.0488(10) Uani d . 1 . .
    H H1BA 0.5619 1.2350 0.4397 0.059 Uiso calc R 1 . .
    C C2B 0.6661(8) 1.3874(4) 0.4520(5) 0.0609(13) Uani d . 1 . .
    H H2BA 0.6339 1.4470 0.3842 0.073 Uiso calc R 1 . .
    C C3B 0.7563(8) 1.4244(5) 0.5220(6) 0.0681(15) Uani d . 1 . .
    H H3BA 0.7819 1.5103 0.5031 0.082 Uiso calc R 1 . .
    C C4B 0.8084(7) 1.3342(5) 0.6198(5) 0.0623(14) Uani d . 1 . .
    H H4BA 0.8725 1.3584 0.6662 0.075 Uiso calc R 1 . .
    C C5B 0.7646(6) 1.2071(4) 0.6483(4) 0.0435(10) Uani d . 1 . .
    C C6B 0.8117(7) 1.1013(5) 0.7541(4) 0.0544(12) Uani d . 1 . .
    H H6BB 0.8924 1.1359 0.7902 0.065 Uiso calc R 1 . .
    H H6BC 0.8917 1.0401 0.7290 0.065 Uiso calc R 1 . .
    C C7B 0.6244(7) 1.0334(5) 0.8450(4) 0.0546(12) Uani d . 1 . .
    H H7BB 0.6642 0.9582 0.9043 0.065 Uiso calc R 1 . .
    H H7BC 0.5613 1.0889 0.8835 0.065 Uiso calc R 1 . .
loop_
    _atom_site_aniso_label
    _atom_site_aniso_U_11
    _atom_site_aniso_U_22
    _atom_site_aniso_U_33
    _atom_site_aniso_U_12
    _atom_site_aniso_U_13
    _atom_site_aniso_U_23
    Cu 0.0479(3) 0.0350(3) 0.0253(2) -0.0001(2) -0.0020(2) -0.01082(19)
    Br 0.0328(2) 0.0541(3) 0.0300(2) 0.00276(17) -0.00239(15) -0.01773(18)
    Cl 0.0517(7) 0.0459(6) 0.0707(8) 0.0054(5) -0.0143(6) -0.0138(6)
    O11A 0.161(13) 0.099(11) 0.191(11) 0.081(10) -0.070(10) -0.051(9)
    O12A 0.097(8) 0.071(7) 0.085(8) -0.005(6) 0.011(6) -0.013(5)
    O13A 0.106(8) 0.093(6) 0.145(10) -0.012(6) -0.050(7) -0.047(7)
    O14A 0.080(7) 0.125(9) 0.080(6) 0.007(6) 0.004(5) -0.035(5)
    O11B 0.098(8) 0.102(11) 0.128(9) 0.067(8) -0.054(7) -0.065(8)
    O12B 0.120(10) 0.146(11) 0.119(10) -0.020(8) 0.044(9) 0.000(9)
    O13B 0.066(7) 0.050(5) 0.109(11) 0.007(5) -0.025(7) -0.037(6)
    O14B 0.146(13) 0.105(8) 0.104(10) -0.010(9) -0.058(9) -0.048(8)
    N 0.049(2) 0.0437(19) 0.0311(17) 0.0068(16) -0.0029(15) -0.0148(15)
    N1A 0.047(2) 0.0372(17) 0.0296(16) 0.0006(15) -0.0069(14) -0.0102(14)
    N1B 0.0389(18) 0.0410(18) 0.0323(17) -0.0025(14) -0.0032(14) -0.0143(14)
    C1A 0.049(3) 0.051(3) 0.044(2) 0.007(2) -0.008(2) -0.016(2)
    C2A 0.074(4) 0.052(3) 0.062(3) 0.018(3) -0.007(3) -0.015(3)
    C3A 0.097(4) 0.037(3) 0.069(3) 0.009(3) -0.009(3) -0.010(2)
    C4A 0.071(3) 0.043(3) 0.045(3) -0.006(2) 0.001(2) -0.007(2)
    C5A 0.050(2) 0.042(2) 0.0287(19) -0.0002(18) -0.0094(17) -0.0101(17)
    C6A 0.044(2) 0.046(2) 0.041(2) -0.0035(19) -0.0038(19) -0.0031(19)
    C7A 0.074(3) 0.052(3) 0.042(2) 0.002(2) 0.012(2) -0.016(2)
    C1B 0.055(3) 0.046(2) 0.045(2) -0.002(2) -0.012(2) -0.016(2)
    C2B 0.059(3) 0.044(3) 0.063(3) -0.003(2) -0.004(2) -0.007(2)
    C3B 0.058(3) 0.043(3) 0.097(4) -0.011(2) 0.006(3) -0.032(3)
    C4B 0.049(3) 0.073(3) 0.079(4) -0.015(2) -0.004(3) -0.047(3)
    C5B 0.037(2) 0.057(3) 0.042(2) -0.0043(19) -0.0035(18) -0.026(2)
    C6B 0.045(2) 0.083(3) 0.045(3) 0.012(2) -0.015(2) -0.033(2)
    C7B 0.060(3) 0.074(3) 0.032(2) 0.011(2) -0.014(2) -0.021(2)
_geom_special_details
;
 All esds (except the esd in the dihedral angle between two l.s. planes)
 are estimated using the full covariance matrix.  The cell esds are taken
 into account individually in the estimation of esds in distances, angles
 and torsion angles; correlations between esds in cell parameters are only
 used when they are defined by crystal symmetry.  An approximate (isotropic)
 treatment of cell esds is used for estimating esds involving l.s. planes.
;
loop_
    _geom_bond_atom_site_label_1
    _geom_bond_atom_site_label_2
    _geom_bond_site_symmetry_2
    _geom_bond_distance
    _geom_bond_publ_flag
    Cu N1A . 2.000(3) ?
    Cu N1B . 2.012(3) ?
    Cu N . 2.044(3) ?
    Cu Br . 2.4542(7) ?
    Cu Br 2_676 2.8908(8) ?
    Br Cu 2_676 2.8908(8) ?
    Cl O12B . 1.326(11) ?
    Cl O11A . 1.361(11) ?
    Cl O12A . 1.388(11) ?
    Cl O13A . 1.397(9) ?
    Cl O13B . 1.424(11) ?
    Cl O11B . 1.424(11) ?
    Cl O14B . 1.469(10) ?
    Cl O14A . 1.495(9) ?
    N C7B . 1.488(6) ?
    N C7A . 1.496(5) ?
    N H0A . 0.9100 ?
    N1A C5A . 1.349(5) ?
    N1A C1A . 1.350(5) ?
    N1B C1B . 1.342(5) ?
    N1B C5B . 1.349(5) ?
    C1A C2A . 1.361(6) ?
    C1A H1AA . 0.9300 ?
    C2A C3A . 1.374(7) ?
    C2A H2AA . 0.9300 ?
    C3A C4A . 1.373(7) ?
    C3A H3AA . 0.9300 ?
    C4A C5A . 1.385(6) ?
    C4A H4AA . 0.9300 ?
    C5A C6A . 1.494(6) ?
    C6A C7A . 1.528(7) ?
    C6A H6AA . 0.9700 ?
    C6A H6AB . 0.9700 ?
    C7A H7AA . 0.9700 ?
    C7A H7AB . 0.9700 ?
    C1B C2B . 1.366(6) ?
    C1B H1BA . 0.9300 ?
    C2B C3B . 1.379(8) ?
    C2B H2BA . 0.9300 ?
    C3B C4B . 1.375(8) ?
    C3B H3BA . 0.9300 ?
    C4B C5B . 1.384(6) ?
    C4B H4BA . 0.9300 ?
    C5B C6B . 1.502(6) ?
    C6B C7B . 1.517(6) ?
    C6B H6BB . 0.9700 ?
    C6B H6BC . 0.9700 ?
    C7B H7BB . 0.9700 ?
    C7B H7BC . 0.9700 ?
loop_
    _geom_angle_atom_site_label_1
    _geom_angle_atom_site_label_2
    _geom_angle_atom_site_label_3
    _geom_angle_site_symmetry_1
    _geom_angle_site_symmetry_3
    _geom_angle
    _geom_angle_publ_flag
    N1A Cu N1B . . 159.15(14) ?
    N1A Cu N . . 89.40(13) ?
    N1B Cu N . . 85.66(13) ?
    N1A Cu Br . . 92.56(9) ?
    N1B Cu Br . . 92.79(9) ?
    N Cu Br . . 177.86(10) ?
    N1A Cu Br . 2_676 106.74(10) ?
    N1B Cu Br . 2_676 93.79(10) ?
    N Cu Br . 2_676 93.61(10) ?
    Br Cu Br . 2_676 85.00(2) ?
    Cu Br Cu . 2_676 95.00(2) ?
    O11A Cl O13A . . 113.7(9) ?
    O12A Cl O13A . . 111.2(9) ?
    O12B Cl O11B . . 115.9(11) ?
    O13B Cl O11B . . 105.7(9) ?
    O12B Cl O14B . . 110.1(9) ?
    O13B Cl O14B . . 104.4(8) ?
    O11B Cl O14B . . 106.0(9) ?
    O11A Cl O14A . . 108.1(10) ?
    O12A Cl O14A . . 103.5(7) ?
    O13A Cl O14A . . 105.2(6) ?
    C7B N C7A . . 112.0(3) ?
    C7B N Cu . . 110.9(3) ?
    C7A N Cu . . 118.5(3) ?
    C7B N H0A . . 104.7 ?
    C7A N H0A . . 104.7 ?
    Cu N H0A . . 104.7 ?
    C5A N1A C1A . . 119.0(4) ?
    C5A N1A Cu . . 121.3(3) ?
    C1A N1A Cu . . 119.8(3) ?
    C1B N1B C5B . . 118.7(4) ?
    C1B N1B Cu . . 124.8(3) ?
    C5B N1B Cu . . 116.4(3) ?
    N1A C1A C2A . . 122.7(4) ?
    N1A C1A H1AA . . 118.7 ?
    C2A C1A H1AA . . 118.7 ?
    C1A C2A C3A . . 118.5(5) ?
    C1A C2A H2AA . . 120.7 ?
    C3A C2A H2AA . . 120.7 ?
    C4A C3A C2A . . 119.7(5) ?
    C4A C3A H3AA . . 120.1 ?
    C2A C3A H3AA . . 120.1 ?
    C3A C4A C5A . . 119.6(4) ?
    C3A C4A H4AA . . 120.2 ?
    C5A C4A H4AA . . 120.2 ?
    N1A C5A C4A . . 120.4(4) ?
    N1A C5A C6A . . 117.6(4) ?
    C4A C5A C6A . . 122.0(4) ?
    C5A C6A C7A . . 111.7(4) ?
    C5A C6A H6AA . . 109.3 ?
    C7A C6A H6AA . . 109.3 ?
    C5A C6A H6AB . . 109.3 ?
    C7A C6A H6AB . . 109.3 ?
    H6AA C6A H6AB . . 107.9 ?
    N C7A C6A . . 112.9(3) ?
    N C7A H7AA . . 109.0 ?
    C6A C7A H7AA . . 109.0 ?
    N C7A H7AB . . 109.0 ?
    C6A C7A H7AB . . 109.0 ?
    H7AA C7A H7AB . . 107.8 ?
    N1B C1B C2B . . 123.3(4) ?
    N1B C1B H1BA . . 118.4 ?
    C2B C1B H1BA . . 118.4 ?
    C1B C2B C3B . . 117.9(5) ?
    C1B C2B H2BA . . 121.1 ?
    C3B C2B H2BA . . 121.1 ?
    C4B C3B C2B . . 119.9(5) ?
    C4B C3B H3BA . . 120.0 ?
    C2B C3B H3BA . . 120.0 ?
    C3B C4B C5B . . 119.3(5) ?
    C3B C4B H4BA . . 120.4 ?
    C5B C4B H4BA . . 120.4 ?
    N1B C5B C4B . . 120.9(4) ?
    N1B C5B C6B . . 115.5(4) ?
    C4B C5B C6B . . 123.6(4) ?
    C5B C6B C7B . . 113.2(4) ?
    C5B C6B H6BB . . 108.9 ?
    C7B C6B H6BB . . 108.9 ?
    C5B C6B H6BC . . 108.9 ?
    C7B C6B H6BC . . 108.9 ?
    H6BB C6B H6BC . . 107.8 ?
    N C7B C6B . . 113.2(3) ?
    N C7B H7BB . . 108.9 ?
    C6B C7B H7BB . . 108.9 ?
    N C7B H7BC . . 108.9 ?
    C6B C7B H7BC . . 108.9 ?
    H7BB C7B H7BC . . 107.7 ?
loop_
    _geom_torsion_atom_site_label_1
    _geom_torsion_atom_site_label_2
    _geom_torsion_atom_site_label_3
    _geom_torsion_atom_site_label_4
    _geom_torsion_site_symmetry_1
    _geom_torsion_site_symmetry_2
    _geom_torsion_site_symmetry_3
    _geom_torsion_site_symmetry_4
    _geom_torsion
    _geom_torsion_publ_flag
    N1A Cu Br Cu . . . 2_676 106.59(10) ?
    N1B Cu Br Cu . . . 2_676 -93.56(10) ?
    N Cu Br Cu . . . 2_676 -50(3) ?
    Br Cu Br Cu 2_676 . . 2_676 0.0 ?
    N1A Cu N C7B . . . . 97.3(3) ?
    N1B Cu N C7B . . . . -62.4(3) ?
    Br Cu N C7B . . . . -106(3) ?
    Br Cu N C7B 2_676 . . . -155.9(3) ?
    N1A Cu N C7A . . . . -34.3(3) ?
    N1B Cu N C7A . . . . 166.0(3) ?
    Br Cu N C7A . . . . 122(3) ?
    Br Cu N C7A 2_676 . . . 72.5(3) ?
    N1B Cu N1A C5A . . . . 121.2(4) ?
    N Cu N1A C5A . . . . 45.1(3) ?
    Br Cu N1A C5A . . . . -134.1(3) ?
    Br Cu N1A C5A 2_676 . . . -48.5(3) ?
    N1B Cu N1A C1A . . . . -59.1(5) ?
    N Cu N1A C1A . . . . -135.2(3) ?
    Br Cu N1A C1A . . . . 45.6(3) ?
    Br Cu N1A C1A 2_676 . . . 131.2(3) ?
    N1A Cu N1B C1B . . . . 157.2(4) ?
    N Cu N1B C1B . . . . -126.0(3) ?
    Br Cu N1B C1B . . . . 52.5(3) ?
    Br Cu N1B C1B 2_676 . . . -32.6(3) ?
    N1A Cu N1B C5B . . . . -25.4(5) ?
    N Cu N1B C5B . . . . 51.3(3) ?
    Br Cu N1B C5B . . . . -130.2(3) ?
    Br Cu N1B C5B 2_676 . . . 144.7(3) ?
    C5A N1A C1A C2A . . . . 1.4(7) ?
    Cu N1A C1A C2A . . . . -178.3(4) ?
    N1A C1A C2A C3A . . . . 1.8(8) ?
    C1A C2A C3A C4A . . . . -2.8(9) ?
    C2A C3A C4A C5A . . . . 0.6(8) ?
    C1A N1A C5A C4A . . . . -3.7(6) ?
    Cu N1A C5A C4A . . . . 176.0(3) ?
    C1A N1A C5A C6A . . . . 174.5(4) ?
    Cu N1A C5A C6A . . . . -5.8(5) ?
    C3A C4A C5A N1A . . . . 2.7(7) ?
    C3A C4A C5A C6A . . . . -175.4(5) ?
    N1A C5A C6A C7A . . . . -58.6(5) ?
    C4A C5A C6A C7A . . . . 119.6(5) ?
    C7B N C7A C6A . . . . -142.0(4) ?
    Cu N C7A C6A . . . . -10.9(5) ?
    C5A C6A C7A N . . . . 65.9(5) ?
    C5B N1B C1B C2B . . . . 0.4(7) ?
    Cu N1B C1B C2B . . . . 177.7(4) ?
    N1B C1B C2B C3B . . . . -1.5(7) ?
    C1B C2B C3B C4B . . . . 2.1(8) ?
    C2B C3B C4B C5B . . . . -1.7(8) ?
    C1B N1B C5B C4B . . . . 0.1(6) ?
    Cu N1B C5B C4B . . . . -177.4(3) ?
    C1B N1B C5B C6B . . . . 179.6(4) ?
    Cu N1B C5B C6B . . . . 2.1(4) ?
    C3B C4B C5B N1B . . . . 0.6(7) ?
    C3B C4B C5B C6B . . . . -178.9(4) ?
    N1B C5B C6B C7B . . . . -66.2(5) ?
    C4B C5B C6B C7B . . . . 113.3(5) ?
    C7A N C7B C6B . . . . 156.6(4) ?
    Cu N C7B C6B . . . . 21.7(5) ?
    C5B C6B C7B N . . . . 49.4(5) ?
loop_
    _geom_hbond_atom_site_label_D
    _geom_hbond_atom_site_label_H
    _geom_hbond_atom_site_label_A
    _geom_hbond_site_symmetry_A
    _geom_hbond_distance_DH
    _geom_hbond_distance_HA
    _geom_hbond_distance_DA
    _geom_hbond_angle_DHA
    N H0A O14A . 0.91 2.34 3.205(12) 159
    N H0A O13B . 0.91 2.44 3.089(18) 129
    C6A H6AB Br 2_676 0.97 2.70 3.588(4) 153
    C6B H6BC Br 2_776 0.97 2.89 3.706(4) 142
    C6B H6BB O13B 1_655 0.97 2.57 3.487(18) 158
    C2A H2AA O11A 1_645 0.93 2.52 3.162(14) 126
    C7A H7AA O12A 2_577 0.97 2.51 3.322(16) 141
    C7A H7AA O13B . 0.97 2.49 3.179(15) 128
    C3A H3AA O13A 1_545 0.93 2.54 3.142(12) 122
data_global
_journal_date_recd_electronic     2007-12-19
_journal_date_accepted     2007-12-28
_journal_name_full     'Acta Crystallographica, Section E'
_journal_year     2008
_journal_volume     64
_journal_issue      2
_journal_page_first     m323
_journal_page_last     m323
_journal_paper_category     QM
_journal_coeditor_code     TK2238
_publ_contact_author_name     'Ray J. Butcher'
_publ_contact_author_address
;
Department of Chemistry
Howard University
525 College Street NW
Washington DC 20059
USA
;
_publ_contact_author_email     rbutcher99@yahoo.com
_publ_contact_author_fax     '(202) 806-5442'
_publ_contact_author_phone     '(703) 585-6631'
_publ_section_title
;
Di-\m-bromido-bis({bis[2-(2-pyridyl)ethyl]amine}copper(II)) bis(perchlorate)
;
loop_
    _publ_author_name
    _publ_author_footnote
    _publ_author_address
    'Butcher, Ray J.'
;
;
;
Department of Chemistry
Howard University
525 College Street NW
Washington
DC 20059
USA
;
    'Gultneh, Yilma' .
;
Department of Chemistry
Howard University
525 College Street NW
Washington
DC 20059
USA
;
    'Yisgedu, Teshome B.' .
;
Department of Chemistry
Howard University
525 College Street NW
Washington
DC 20059
USA
;
    'Tesema, Yohannes T.' .
;
Department of Chemistry
Howard University
525 College Street NW
Washington
DC 20059
USA
;
