# Supplementary material for: Di-μ-bromido-bis­({bis­[2-(2-pyrid­yl)eth­yl]amine}copper(II)) bis­(perchlorate)
Source: Acta Crystallogr Sect E Struct Rep Online. 2008 Jan 9;64(Pt 2):m323. doi: 10.1107/S1600536807068663 (PMC2960247; doi:10.1107/S1600536807068663)
Supplement: Supplementary file 2 [file e-64-0m323-Isup2.hkl]

# 
# h,k,l, Fc-squared, Fo-squared, sigma(Fo-squared) and status flag 
# 
data_I
_shelx_title ' Ty46 in P-1' 
_shelx_refln_list_code          4 
_shelx_F_calc_maximum      126.47 
_exptl_crystal_F_000       470.00 
_reflns_d_resolution_high  0.7698 
 
loop_ 
 _symmetry_equiv_pos_as_xyz 
 'x, y, z' 
 '-x, -y, -z' 
 
_cell_length_a     6.8002 
_cell_length_b    11.4130 
_cell_length_c    12.6679 
_cell_angle_alpha  67.212 
_cell_angle_beta   77.019 
_cell_angle_gamma  87.033 
 
_shelx_F_squared_multiplier     1.000 
 
loop_ 
 _refln_index_h 
 _refln_index_k 
 _refln_index_l 
 _refln_F_squared_calc 
 _refln_F_squared_meas 
 _refln_F_squared_sigma 
 _refln_observed_status 
   1   0   0     6645.99     6668.63     58.79 o 
   2   0   0    11898.46    12604.96    115.42 o 
   3   0   0        7.43        6.34      4.61 o 
   4   0   0       87.48       87.61      8.50 o 
   5   0   0     2010.37     1880.74     85.30 o 
   6   0   0      307.19      338.63     18.16 o 
   7   0   0      385.22      349.72     22.19 o 
   8   0   0      128.37      134.73     24.64 o 
  -8   1   0      193.70      175.08     22.77 o 
  -7   1   0      140.06      113.98     17.44 o 
  -6   1   0      263.49      240.21     17.44 o 
  -5   1   0      814.32      729.56     31.85 o 
  -4   1   0      179.91      199.14     10.81 o 
  -3   1   0        0.39        9.65      4.61 o 
  -2   1   0       30.11       24.93      4.03 o 
  -1   1   0      659.59      692.24     22.05 o 
   1   1   0     5271.78     5714.13     64.99 o 
   2   1   0     4450.87     4379.08     85.16 o 
   3   1   0       54.87       72.48      7.20 o 
   4   1   0      295.86      311.10     13.83 o 
   5   1   0      854.82      930.28     36.02 o 
   6   1   0     1464.95     1570.36     61.10 o 
   7   1   0       36.48       42.08     15.56 o 
   8   1   0      186.22      208.94     24.78 o 
  -8   2   0      211.37      212.25     25.51 o 
  -7   2   0      195.57      163.41     19.16 o 
  -6   2   0      697.44      694.11     30.69 o 
  -5   2   0      604.57      487.05     25.36 o 
  -4   2   0       20.92       31.12      7.93 o 
  -3   2   0      225.96      204.33     10.37 o 
  -2   2   0       23.95       31.12      4.32 o 
  -1   2   0     3134.09     3111.76     52.31 o 
   0   2   0     1473.82     1466.97     22.98 o 
   1   2   0     1579.32     1441.25     38.33 o 
   2   2   0       15.92       31.41      4.90 o 
   3   2   0       59.79       59.66      7.20 o 
   4   2   0      159.04      192.80     12.10 o 
   5   2   0       98.49      124.64     13.40 o 
   6   2   0      846.09      910.26     32.57 o 
   7   2   0        8.01       14.12     16.28 o 
   8   2   0      240.23      315.43     27.67 o 
  -8   3   0      135.29      105.33     21.47 o 
  -7   3   0      474.06      449.44     24.50 o 
  -6   3   0      556.56      542.95     27.09 o 
  -5   3   0     2093.02     2041.27     90.78 o 
  -4   3   0      392.81      378.11     18.59 o 
  -3   3   0        9.79       13.40      6.05 o 
  -2   3   0      660.74      603.76     23.20 o 
  -1   3   0     1912.16     1708.12     45.97 o 
   0   3   0    12987.95    12958.35     81.82 o 
   1   3   0      398.16      399.29     15.27 o 
   2   3   0      101.87      113.12      7.06 o 
   3   3   0      302.29      351.02     13.11 o 
   4   3   0      105.86      113.12     11.82 o 
   5   3   0      513.87      566.73     22.19 o 
   6   3   0      358.84      422.49     24.06 o 
   7   3   0        0.21       25.65     18.16 o 
   8   3   0       76.54       94.96     24.50 o 
  -8   4   0       62.61       68.16     19.89 o 
  -7   4   0      400.73      345.69     22.91 o 
  -6   4   0      212.87      204.62     17.72 o 
  -5   4   0     2305.15     2227.29     98.85 o 
  -4   4   0       34.97       26.23      8.50 o 
  -3   4   0      906.14      900.89     34.29 o 
  -2   4   0     2634.75     2534.22     69.17 o 
  -1   4   0       21.02       21.18      4.61 o 
   0   4   0    10028.52     9810.03    209.80 o 
   1   4   0    10798.22    10471.90    129.40 o 
   2   4   0      324.94      289.06     12.54 o 
   3   4   0      668.83      716.59     27.95 o 
   4   4   0      262.39      264.70     13.55 o 
   5   4   0      219.37      268.16     17.44 o 
   6   4   0      878.98      976.54     37.75 o 
   7   4   0        0.52       32.42     19.74 o 
   8   4   0      159.19      183.29     29.11 o 
  -8   5   0       59.55       50.00     22.05 o 
  -7   5   0      131.36      125.65     19.60 o 
  -6   5   0       27.50       47.84     13.55 o 
  -5   5   0      315.99      301.88     17.72 o 
  -4   5   0      117.95       91.93     11.10 o 
  -3   5   0      135.92      131.85     10.81 o 
  -2   5   0      524.72      566.15     22.62 o 
  -1   5   0      251.81      239.20      9.80 o 
   0   5   0     4737.85     5023.09     95.18 o 
   1   5   0     7621.45     7300.63    122.05 o 
   2   5   0       12.97       11.38      6.20 o 
   3   5   0     1102.89      962.56     37.61 o 
   4   5   0      293.97      296.26     15.42 o 
   5   5   0       12.93        2.59     13.40 o 
   6   5   0     1022.40     1127.98     51.87 o 
   7   5   0        1.30      -15.85     22.48 o 
  -7   6   0      179.17      141.79     21.33 o 
  -6   6   0       24.38       25.94     13.55 o 
  -5   6   0      404.06      364.85     20.17 o 
  -4   6   0       92.70       92.80     12.10 o 
  -3   6   0      401.42      337.33     16.72 o 
  -2   6   0      247.85      214.27     11.67 o 
  -1   6   0        4.04        2.02      6.05 o 
   0   6   0     1386.78     1412.03     69.60 o 
   1   6   0     1093.08     1050.46     38.91 o 
   2   6   0      139.83      138.62     10.37 o 
   3   6   0       86.93       69.45     10.37 o 
   4   6   0        7.66       18.16      9.94 o 
   5   6   0        0.17      -12.97     12.97 o 
   6   6   0      382.64      444.97     25.22 o 
   7   6   0       87.22       70.75     24.78 o 
  -7   7   0      329.37      348.42     25.65 o 
  -6   7   0        0.41       10.81     14.99 o 
  -5   7   0      575.19      518.03     29.54 o 
  -4   7   0        0.29      -11.53     11.67 o 
  -3   7   0       87.98       68.73     10.95 o 
  -2   7   0     1571.25     1547.59     76.80 o 
  -1   7   0       84.61       77.24      9.08 o 
   0   7   0     3242.44     3175.97     85.81 o 
   1   7   0     2216.57     2098.47     87.61 o 
   2   7   0      203.95      160.52     12.82 o 
   3   7   0      125.23      135.02     13.55 o 
   4   7   0       27.13       14.99     11.96 o 
   5   7   0       31.13       28.39     14.84 o 
   6   7   0      191.85      196.11     21.18 o 
   7   7   0       40.85       72.34     22.77 o 
  -6   8   0       66.91       48.99     17.87 o 
  -5   8   0      445.92      473.21     24.50 o 
  -4   8   0      454.08      382.86     20.46 o 
  -3   8   0      597.25      580.42     27.38 o 
  -2   8   0        3.43       20.17      9.37 o 
  -1   8   0     1003.48     1061.84     41.79 o 
   0   8   0     1134.07     1106.81     30.50 o 
   1   8   0     2528.01     2423.84     99.43 o 
   2   8   0       94.89       83.43     11.96 o 
   3   8   0      111.27      139.20     14.12 o 
   4   8   0      171.58      149.86     15.99 o 
   5   8   0        2.36       15.56     15.13 o 
   6   8   0      230.42      251.16     23.78 o 
  -6   9   0        2.33       30.55     16.57 o 
  -5   9   0      185.14      179.98     20.17 o 
  -4   9   0      123.15      124.07     16.57 o 
  -3   9   0        1.29        1.01     11.96 o 
  -2   9   0        1.20       -9.37     11.67 o 
  -1   9   0      584.88      549.01     23.78 o 
   0   9   0       61.61       78.39     12.18 o 
   1   9   0     1811.76     1729.01     63.26 o 
   2   9   0       21.93        8.65     11.82 o 
   3   9   0      290.14      240.78     18.59 o 
   4   9   0       53.89       77.52     15.56 o 
   5   9   0       25.57       10.23     22.77 o 
   6   9   0      176.14      157.35     23.78 o 
  -5  10   0       66.70       66.57     18.59 o 
  -4  10   0        3.51       38.19     13.40 o 
  -3  10   0       19.71       48.85     15.71 o 
  -2  10   0      243.87      255.34     18.16 o 
  -1  10   0        3.81        4.47     11.67 o 
   0  10   0      207.78      238.09     16.21 o 
   1  10   0      532.51      506.35     23.06 o 
   2  10   0      257.71      210.38     18.01 o 
   3  10   0        5.51      -15.27     15.85 o 
   4  10   0        0.30      -13.55     13.55 o 
   5  10   0        1.33       19.60     19.02 o 
  -4  11   0       63.36       32.13     16.14 o 
  -3  11   0        2.38        9.65     15.13 o 
  -2  11   0      140.83      116.29     16.43 o 
  -1  11   0      171.26      209.23     18.73 o 
   0  11   0      193.37      198.12     13.09 o 
   1  11   0      534.71      598.14     25.36 o 
   2  11   0       53.45       42.08     14.27 o 
   3  11   0        0.96       -1.87     15.27 o 
   4  11   0       10.48       -3.03     18.88 o 
  -3  12   0       16.83       26.51     18.59 o 
  -2  12   0        0.23       11.82     14.55 o 
  -1  12   0      167.80      185.31     19.60 o 
   0  12   0        0.33       -1.28     20.39 o 
   1  12   0      294.32      285.74     23.63 o 
   2  12   0       65.50       77.81     19.45 o 
   3  12   0        0.33       33.00     18.88 o 
  -2  13   0        0.10       13.11     16.72 o 
  -1  13   0       42.93       23.20     18.88 o 
   0  13   0       16.78       29.43     13.18 o 
   1  13   0      104.27      102.88     20.32 o 
   2  13   0       83.13       84.58     20.17 o 
  -1 -13   1       56.35       84.73     21.33 o 
   0 -13   1        9.27       36.17     18.44 o 
   1 -13   1      193.23      234.59     24.50 o 
   2 -13   1       15.59      -18.59     19.60 o 
  -3 -12   1        2.97       -0.29     20.61 o 
  -2 -12   1        3.30      -17.00     17.00 o 
  -1 -12   1       29.48       31.70     17.58 o 
   0 -12   1        6.84      -15.42     15.42 o 
   1 -12   1      244.03      268.88     23.63 o 
   2 -12   1      199.38      167.15     22.48 o 
   3 -12   1       10.30       -6.48     18.01 o 
  -4 -11   1       33.27        4.76     21.61 o 
  -3 -11   1        6.36       13.98     17.72 o 
  -2 -11   1       90.15       79.11     19.60 o 
  -1 -11   1      123.58      132.28     19.16 o 
   0 -11   1       70.68       53.89     21.18 o 
   1 -11   1      438.02      440.65     24.06 o 
   2 -11   1      161.21      143.95     18.16 o 
   3 -11   1        1.52        7.20     17.00 o 
   4 -11   1       10.60       -5.62     17.72 o 
  -5 -10   1        1.49        5.91     24.35 o 
  -4 -10   1      125.51      133.72     19.45 o 
  -3 -10   1       14.15        1.59     15.56 o 
  -2 -10   1       27.26       35.02     13.83 o 
  -1 -10   1      360.67      382.00     21.47 o 
   0 -10   1        0.60       -6.05     11.96 o 
   1 -10   1     1027.98     1167.61     51.01 o 
   2 -10   1      219.50      218.16     18.73 o 
   3 -10   1        5.13       20.03     14.70 o 
   4 -10   1        3.16       15.99     15.99 o 
   5 -10   1        3.38       14.41     17.29 o 
  -5  -9   1        8.10       39.91     21.33 o 
  -4  -9   1      478.72      490.07     26.23 o 
  -3  -9   1       96.78       94.24     15.85 o 
  -2  -9   1        0.46       -9.94     10.81 o 
  -1  -9   1      379.40      417.01     19.16 o 
   0  -9   1      110.75      104.47     13.26 o 
   1  -9   1     1284.36     1394.27     55.04 o 
   2  -9   1      508.67      501.02     23.06 o 
   3  -9   1      245.37      240.06     18.01 o 
   4  -9   1        2.18       -2.74     13.26 o 
   5  -9   1      137.81      133.00     20.75 o 
   6  -9   1       26.70       37.32     18.01 o 
  -6  -8   1      131.93       85.30     21.61 o 
  -5  -8   1       16.43       21.18     18.44 o 
  -4  -8   1      152.79      133.00     17.29 o 
  -3  -8   1        4.44      -13.11     13.11 o 
  -2  -8   1       24.10       28.96     10.81 o 
  -1  -8   1      121.89      114.70     12.97 o 
   0  -8   1      187.23      205.77     13.98 o 
   1  -8   1      170.36      155.34     13.11 o 
   2  -8   1     1187.80     1256.09     48.99 o 
   3  -8   1       96.85       92.51     14.55 o 
   4  -8   1       18.92       18.16     13.55 o 
   5  -8   1      147.90      162.68     18.16 o 
   6  -8   1        1.67       40.35     16.57 o 
  -6  -7   1      269.12      238.19     24.93 o 
  -5  -7   1       11.91       33.14     15.71 o 
  -4  -7   1      250.42      281.13     18.88 o 
  -3  -7   1        0.12        0.14     10.23 o 
  -2  -7   1       37.98       61.53     10.37 o 
  -1  -7   1      470.57      433.30     17.15 o 
   0  -7   1      181.92      189.05     11.96 o 
   1  -7   1      411.05      418.31     17.72 o 
   2  -7   1     1134.63     1118.04     44.38 o 
   3  -7   1      119.92       96.11     12.25 o 
   4  -7   1      154.65      126.37     14.55 o 
   5  -7   1       43.74       48.13     14.27 o 
   6  -7   1        1.19       40.06     15.13 o 
   7  -7   1      237.54      239.49     24.21 o 
  -7  -6   1       13.73       37.03     25.65 o 
  -6  -6   1      453.18      495.98     28.10 o 
  -5  -6   1        5.24       16.14     17.00 o 
  -4  -6   1     1061.03     1005.79     39.34 o 
  -3  -6   1       90.67      112.83     12.39 o 
  -2  -6   1       23.24       33.43      8.65 o 
  -1  -6   1     2621.58     2595.89     89.77 o 
   0  -6   1      405.81      414.85     18.01 o 
   1  -6   1     1994.11     1921.81     74.93 o 
   2  -6   1     2235.99     2243.00     83.86 o 
   3  -6   1        2.26        2.45     10.66 o 
   4  -6   1        9.81       10.09      9.94 o 
   5  -6   1       32.61       21.33     12.54 o 
   6  -6   1        5.22       23.63     13.69 o 
   7  -6   1      315.55      395.98     28.10 o 
  -7  -5   1        1.90      -11.38     22.33 o 
  -6  -5   1      678.13      663.85     30.98 o 
  -5  -5   1      345.37      353.90     20.61 o 
  -4  -5   1      725.00      642.52     26.80 o 
  -3  -5   1      356.03      339.35     16.14 o 
  -2  -5   1      517.77      543.10     23.34 o 
  -1  -5   1     2305.99     2356.40     78.24 o 
   0  -5   1     3181.17     2908.00     80.98 o 
   1  -5   1     2274.09     2253.95     72.48 o 
   2  -5   1     7202.25     7163.74    130.12 o 
   3  -5   1      163.67      158.07     12.39 o 
   4  -5   1      113.31      123.06     11.67 o 
   5  -5   1      299.19      300.01     18.30 o 
   6  -5   1        2.52        2.59     13.26 o 
   7  -5   1      443.61      422.35     26.80 o 
   8  -5   1       55.35       82.42     21.61 o 
  -7  -4   1       52.90       87.47     24.35 o 
  -6  -4   1      639.36      735.32     32.28 o 
  -5  -4   1      367.66      364.13     22.05 o 
  -4  -4   1       33.97       44.67     11.10 o 
  -3  -4   1      555.65      491.08     18.59 o 
  -2  -4   1      247.65      263.70     11.67 o 
  -1  -4   1      983.22     1101.33     50.00 o 
   0  -4   1     7215.21     7369.22    112.25 o 
   1  -4   1      437.26      502.90     20.46 o 
   2  -4   1     6014.63     5747.13    107.78 o 
   3  -4   1      912.21      843.97     32.42 o 
   4  -4   1      441.47      364.28     16.57 o 
   5  -4   1      260.34      257.36     15.99 o 
   6  -4   1       72.72       81.99     14.84 o 
   7  -4   1      548.32      508.66     26.23 o 
   8  -4   1      168.11      160.09     23.49 o 
  -8  -3   1       24.75       69.60     24.35 o 
  -7  -3   1       21.67       23.63     19.60 o 
  -6  -3   1     1128.80     1144.12     51.15 o 
  -5  -3   1      338.67      354.48     20.17 o 
  -4  -3   1      727.36      721.06     31.27 o 
  -3  -3   1      613.76      630.71     26.80 o 
  -2  -3   1       20.44       44.53      6.48 o 
  -1  -3   1      782.74      738.49     26.66 o 
   0  -3   1     2205.47     2275.71     55.62 o 
   1  -3   1      540.82      546.84     20.61 o 
   2  -3   1     3161.98     3225.02     74.07 o 
   3  -3   1      186.75      150.87     10.09 o 
   4  -3   1       83.70       76.95      9.51 o 
   5  -3   1       34.83        5.62     10.37 o 
   6  -3   1       78.74       63.69     13.98 o 
   7  -3   1      226.56      232.14     21.33 o 
   8  -3   1      267.39      307.07     25.51 o 
  -8  -2   1       14.10       16.43     23.78 o 
  -7  -2   1        7.76       35.59     17.00 o 
  -6  -2   1     1099.73     1086.49     39.05 o 
  -5  -2   1      712.85      753.48     29.97 o 
  -4  -2   1     1356.57     1278.42     49.86 o 
  -3  -2   1     1938.47     1943.71     77.81 o 
  -2  -2   1       43.68       41.07      6.48 o 
  -1  -2   1     4773.73     4926.22     80.69 o 
   0  -2   1     8862.79     9193.05     93.81 o 
   1  -2   1     6274.73     6502.20     81.99 o 
   2  -2   1    11395.26    10852.17    123.06 o 
   3  -2   1      144.89      155.77      9.08 o 
   4  -2   1      372.55      421.05     17.87 o 
   5  -2   1      242.15      208.22     14.41 o 
   6  -2   1       40.08       34.58     11.53 o 
   7  -2   1      194.41      210.38     18.73 o 
   8  -2   1      182.50      174.50     21.61 o 
  -8  -1   1        3.80       12.25     21.33 o 
  -7  -1   1       13.68       14.84     15.99 o 
  -6  -1   1      683.71      770.34     29.40 o 
  -5  -1   1     1248.30     1291.39     50.00 o 
  -4  -1   1      619.60      689.36     27.95 o 
  -3  -1   1     2481.09     2435.80     81.13 o 
  -2  -1   1       81.74       94.24      6.77 o 
  -1  -1   1     2927.00     3227.90     61.24 o 
   1  -1   1      416.70      357.36     13.26 o 
   2  -1   1    11565.92    11723.52    119.46 o 
   3  -1   1     1646.36     1620.36     57.35 o 
   4  -1   1      687.77      648.29     27.95 o 
   5  -1   1      609.24      641.23     28.82 o 
   6  -1   1      397.93      360.10     18.59 o 
   7  -1   1      358.82      367.59     21.61 o 
   8  -1   1      262.98      231.42     24.21 o 
  -8   0   1       37.34       16.72     25.65 o 
  -7   0   1       14.15       32.57     15.85 o 
  -6   0   1     1461.81     1504.51     58.07 o 
  -5   0   1     1874.34     1936.51     90.49 o 
  -4   0   1      375.39      390.79     17.72 o 
  -3   0   1      627.77      650.74     25.65 o 
  -2   0   1      748.55      851.03     35.88 o 
  -1   0   1     1107.98     1155.51     31.85 o 
   1   0   1      361.40      456.21     19.74 o 
   2   0   1     8236.17     8684.82    101.88 o 
   3   0   1     3059.40     3022.27     74.35 o 
   4   0   1      116.30      104.33      9.08 o 
   5   0   1        0.68       -0.58      8.65 o 
   6   0   1      208.14      213.26     15.27 o 
   7   0   1      240.08      241.79     19.45 o 
   8   0   1      393.98      442.52     26.37 o 
  -8   1   1       65.52      108.65     20.17 o 
  -7   1   1       50.54       76.23     15.42 o 
  -6   1   1     1240.65     1308.68     49.71 o 
  -5   1   1     1329.95     1191.10     46.40 o 
  -4   1   1      312.53      298.86     12.54 o 
  -3   1   1      859.26      834.32     29.97 o 
  -2   1   1      833.15      895.56     34.87 o 
  -1   1   1    12048.65    12735.22     92.37 o 
   0   1   1     3120.24     3473.58     34.87 o 
   1   1   1       49.97       54.61      2.88 o 
   2   1   1     1480.56     1284.47     46.25 o 
   3   1   1     2715.96     2875.15     73.78 o 
   4   1   1       18.32        8.36      6.48 o 
   5   1   1       43.56       57.35     10.52 o 
   6   1   1       99.51      100.15     12.97 o 
   7   1   1       29.97       26.51     15.13 o 
   8   1   1      296.52      314.13     24.50 o 
  -8   2   1        1.22      -17.87     18.73 o 
  -7   2   1      116.91      100.58     17.87 o 
  -6   2   1      469.90      471.91     25.79 o 
  -5   2   1     2242.99     1987.95     89.48 o 
  -4   2   1      330.41      330.99     16.57 o 
  -3   2   1     1174.99     1183.03     50.72 o 
  -2   2   1      747.93      733.02     34.01 o 
   0   2   1     7974.82     8874.45     72.48 o 
   1   2   1      173.49      207.21      7.78 o 
   2   2   1     4994.44     4900.42     77.52 o 
   3   2   1     2531.40     2376.87     67.87 o 
   4   2   1      230.68      233.87     12.97 o 
   5   2   1       98.12      126.23     11.67 o 
   6   2   1      743.88      760.25     32.28 o 
   7   2   1        5.50       11.24     15.99 o 
   8   2   1      286.07      284.01     23.92 o 
  -8   3   1        5.06       24.06     17.15 o 
  -7   3   1       70.23       68.16     16.72 o 
  -6   3   1      101.48      116.72     15.71 o 
  -5   3   1     1850.97     2085.79     91.50 o 
  -4   3   1       78.69       60.23      9.51 o 
  -3   3   1     1577.46     1473.10     58.65 o 
  -2   3   1     1399.74     1486.06     48.56 o 
  -1   3   1      720.36      769.62     31.12 o 
   0   3   1     6424.07     6511.13     77.24 o 
   1   3   1     4870.79     4787.88     71.47 o 
   2   3   1     2127.94     1930.02     54.61 o 
   3   3   1     1412.02     1402.06     56.34 o 
   4   3   1      166.56      154.18     10.09 o 
   5   3   1       12.37        9.37     11.24 o 
   6   3   1      677.36      691.23     27.95 o 
   7   3   1       17.85       26.08     17.72 o 
   8   3   1      361.09      415.72     29.11 o 
  -8   4   1        7.44       44.67     21.18 o 
  -7   4   1       26.94       16.14     15.99 o 
  -6   4   1      475.93      438.05     24.50 o 
  -5   4   1     1234.03     1270.78     51.30 o 
  -4   4   1      172.81      141.50     11.67 o 
  -3   4   1     2113.25     2315.77     76.08 o 
  -2   4   1      962.66      883.02     43.52 o 
  -1   4   1      493.29      487.91     20.03 o 
   0   4   1      453.51      437.19     17.00 o 
   1   4   1     3281.12     3049.65     67.44 o 
   2   4   1      608.16      603.19     23.63 o 
   3   4   1     2919.62     2758.00     82.86 o 
   4   4   1       46.31       71.33      8.93 o 
   5   4   1      112.80      134.59     14.27 o 
   6   4   1      444.92      547.57     25.36 o 
   7   4   1        0.31       16.86     18.44 o 
   8   4   1      378.78      526.53     37.32 o 
  -8   5   1        0.77       -8.07     18.01 o 
  -7   5   1       96.21      103.89     17.87 o 
  -6   5   1      229.83      217.44     18.01 o 
  -5   5   1     1577.86     1633.91     61.10 o 
  -4   5   1        9.61       22.19      8.79 o 
  -3   5   1      183.61      169.89     11.10 o 
  -2   5   1       67.25       65.56      7.35 o 
  -1   5   1      351.61      295.83     12.68 o 
   0   5   1     9373.75     9600.98    126.80 o 
   1   5   1     1243.18     1248.59     51.15 o 
   2   5   1     2027.27     1822.96     66.28 o 
   3   5   1     1909.36     1886.07     76.37 o 
   4   5   1       92.20       93.95     11.24 o 
   5   5   1        1.49        6.48     10.66 o 
   6   5   1       25.60       27.23     14.41 o 
   7   5   1        7.62        3.03     18.59 o 
   8   5   1      107.02      174.21     26.51 o 
  -7   6   1      134.48      116.57     20.61 o 
  -6   6   1        0.21       -1.87     12.82 o 
  -5   6   1     1534.94     1559.84     60.09 o 
  -4   6   1      368.30      328.11     16.57 o 
  -3   6   1     1234.94     1179.86     44.53 o 
  -2   6   1        1.38       -3.03      6.34 o 
  -1   6   1       96.39       75.94      7.93 o 
   0   6   1     3562.02     3651.69     89.92 o 
   1   6   1     2776.97     2595.60     79.11 o 
   2   6   1     1518.91     1352.77     65.28 o 
   3   6   1      725.09      696.99     30.69 o 
   4   6   1        4.43        1.15      9.65 o 
   5   6   1       11.13       -4.03     13.26 o 
   6   6   1       98.69       98.99     17.72 o 
   7   6   1       21.88       38.19     19.16 o 
  -7   7   1       48.07       74.21     20.32 o 
  -6   7   1        2.61      -13.55     13.55 o 
  -5   7   1      716.47      757.37     28.68 o 
  -4   7   1      844.34      797.14     37.03 o 
  -3   7   1       75.93       65.28     10.37 o 
  -2   7   1       67.67       59.94      9.08 o 
  -1   7   1      476.07      501.60     21.90 o 
   0   7   1      288.05      253.47     11.53 o 
   1   7   1     3462.10     3323.29    100.15 o 
   2   7   1      105.71      124.21     10.37 o 
   3   7   1     1538.73     1459.84     53.75 o 
   4   7   1       48.35       39.34     10.66 o 
   5   7   1        9.45      -10.23     11.82 o 
   6   7   1      428.22      394.10     23.78 o 
   7   7   1       54.43       86.17     19.89 o 
  -6   8   1        2.66       13.98     15.13 o 
  -5   8   1      678.57      620.05     29.11 o 
  -4   8   1      135.67      126.23     14.41 o 
  -3   8   1       77.34       71.62     12.54 o 
  -2   8   1      217.95      239.20     13.83 o 
  -1   8   1       11.73        4.76      8.07 o 
   0   8   1      235.90      250.01     13.55 o 
   1   8   1     1430.46     1433.76     51.73 o 
   2   8   1      206.72      187.33     13.26 o 
   3   8   1      377.17      343.24     17.15 o 
   4   8   1        6.93      -15.99     15.99 o 
   5   8   1       27.15       38.76     14.84 o 
   6   8   1       95.57      100.44     18.01 o 
   7   8   1       33.80       48.85     20.32 o 
  -6   9   1       10.54       27.95     16.57 o 
  -5   9   1      606.63      612.26     30.55 o 
  -4   9   1       56.38       32.85     13.55 o 
  -3   9   1      394.89      361.25     21.18 o 
  -2   9   1        6.47       13.83     10.81 o 
  -1   9   1        3.25        5.76     10.23 o 
   0   9   1      391.27      448.28     17.58 o 
   1   9   1      524.34      537.77     23.49 o 
   2   9   1        7.77        2.74     10.37 o 
   3   9   1      154.27      145.54     16.14 o 
   4   9   1       63.70       88.76     14.55 o 
   5   9   1        7.59       -3.17     17.87 o 
   6   9   1       46.20       41.93     18.59 o 
  -5  10   1      203.76      237.61     22.62 o 
  -4  10   1      172.40      192.51     17.87 o 
  -3  10   1       24.22       14.99     13.69 o 
  -2  10   1       24.95       33.72     11.82 o 
  -1  10   1      197.26      229.11     15.99 o 
   0  10   1      232.11      266.87     16.86 o 
   1  10   1      933.82      937.35     40.92 o 
   2  10   1       69.35       40.20     13.83 o 
   3  10   1      202.45      189.49     18.01 o 
   4  10   1       95.15       69.45     15.71 o 
   5  10   1        8.33        6.05     21.04 o 
  -4  11   1      403.17      351.59     24.50 o 
  -3  11   1       16.73       21.33     15.85 o 
  -2  11   1       69.76       67.58     14.41 o 
  -1  11   1       15.86       -4.90     13.55 o 
   0  11   1      154.74      155.77     15.99 o 
   1  11   1     1048.80     1015.45     38.76 o 
   2  11   1       69.26       65.28     15.42 o 
   3  11   1      292.76      258.80     21.47 o 
   4  11   1       42.12       40.20     16.43 o 
   5  11   1       17.56       -1.15     17.72 o 
  -3  12   1       55.93       51.73     19.02 o 
  -2  12   1        0.56      -19.60     20.32 o 
  -1  12   1        5.91       10.81     17.87 o 
   0  12   1       48.48        1.87     19.89 o 
   1  12   1      322.22      288.05     22.19 o 
   2  12   1      120.12       77.67     17.29 o 
   3  12   1       42.19       24.50     19.74 o 
   4  12   1       61.81       41.21     19.02 o 
  -2  13   1        5.75        8.50     15.27 o 
  -1  13   1        0.22       15.42     15.85 o 
   0  13   1       28.52      -15.42     16.57 o 
   1  13   1      111.66      142.08     21.33 o 
   2  13   1       34.23       17.72     23.06 o 
   3  13   1        2.91      -17.00     17.00 o 
  -2 -12   2       10.37       25.07     18.44 o 
  -1 -12   2        0.80        5.04     16.86 o 
   0 -12   2       21.83       18.16     17.00 o 
   1 -12   2      118.99      146.55     21.04 o 
   2 -12   2       35.44        8.93     17.72 o 
   3 -12   2        4.08       -7.49     19.16 o 
  -3 -11   2        9.77        3.31     18.01 o 
  -2 -11   2       63.07       55.77     17.58 o 
  -1 -11   2       12.77       26.08     19.45 o 
   0 -11   2       33.23       50.72     15.27 o 
   1 -11   2      487.18      488.49     26.51 o 
   2 -11   2       53.17       50.29     18.16 o 
   3 -11   2       93.87       82.13     19.89 o 
   4 -11   2       19.41       11.38     18.30 o 
  -4 -10   2      256.08      236.46     24.06 o 
  -3 -10   2       52.88       62.83     21.33 o 
  -2 -10   2       62.17       91.65     17.00 o 
  -1 -10   2        0.26        3.60     13.83 o 
   0 -10   2        3.73        2.45     13.11 o 
   1 -10   2      950.17     1042.68     44.53 o 
   2 -10   2      684.70      691.09     30.12 o 
   3 -10   2      166.34      163.84     20.32 o 
   4 -10   2      217.24      303.75     23.34 o 
   5 -10   2        2.78        7.78     17.44 o 
  -5  -9   2       39.96       48.13     20.61 o 
  -4  -9   2      239.63      243.67     25.65 o 
  -3  -9   2       87.52      107.78     18.01 o 
  -2  -9   2        2.90       -5.19     12.68 o 
  -1  -9   2       30.87       24.93     12.25 o 
   0  -9   2      131.97      130.12     14.41 o 
   1  -9   2      457.76      485.32     22.91 o 
   2  -9   2      529.90      569.76     24.93 o 
   3  -9   2       58.81       52.02     15.13 o 
   4  -9   2      371.38      370.47     23.92 o 
   5  -9   2        1.56       21.47     16.28 o 
   6  -9   2        4.34       29.25     16.86 o 
  -6  -8   2       49.40       -0.14     22.62 o 
  -5  -8   2      111.01      136.46     21.18 o 
  -4  -8   2      551.66      522.64     27.09 o 
  -3  -8   2       55.39       47.98     14.70 o 
  -2  -8   2        4.21       10.95     11.38 o 
  -1  -8   2       25.78       37.32     11.10 o 
   0  -8   2      166.41      167.44     13.69 o 
   1  -8   2      446.16      419.61     20.17 o 
   2  -8   2      143.97      157.64     15.56 o 
   3  -8   2       75.08       54.90     13.55 o 
   4  -8   2      123.28      114.99     16.14 o 
   5  -8   2       22.75       16.72     16.43 o 
   6  -8   2        0.26      -17.00     17.00 o 
  -6  -7   2      136.55      169.89     24.21 o 
  -5  -7   2        0.30        4.61     17.58 o 
  -4  -7   2     1078.89     1031.01     39.34 o 
  -3  -7   2      123.76      107.64     15.56 o 
  -2  -7   2     1107.85     1000.46     45.82 o 
  -1  -7   2       29.56       34.73     11.96 o 
   0  -7   2      279.90      252.02     13.98 o 
   1  -7   2     2698.84     2756.42    103.75 o 
   2  -7   2     2410.13     2462.17    100.00 o 
   3  -7   2       51.73       54.32     13.98 o 
   4  -7   2       43.26       58.21     12.68 o 
   5  -7   2        4.45       12.68     15.27 o 
   6  -7   2        5.03      -14.12     15.13 o 
   7  -7   2       81.38       73.49     19.60 o 
  -7  -6   2        2.85       19.45     23.20 o 
  -6  -6   2       88.93       51.15     21.90 o 
  -5  -6   2        1.51       16.57     15.13 o 
  -4  -6   2     1043.08     1001.18     46.40 o 
  -3  -6   2     1311.50     1283.90     52.74 o 
  -2  -6   2      390.42      418.17     17.58 o 
  -1  -6   2      367.03      376.67     14.99 o 
   0  -6   2      354.68      354.33     14.70 o 
   1  -6   2     1840.41     1720.94     76.95 o 
   2  -6   2     5025.75     4844.51    126.08 o 
   3  -6   2      382.90      384.16     17.72 o 
   4  -6   2     1765.84     1799.76     65.13 o 
   5  -6   2       31.34       29.25     12.82 o 
   6  -6   2       18.13        2.16     19.16 o 
   7  -6   2      190.48      171.33     22.77 o 
  -7  -5   2        5.71       18.73     24.35 o 
  -6  -5   2       94.48      125.08     21.90 o 
  -5  -5   2       99.86      107.64     17.00 o 
  -4  -5   2     1002.03      947.43     38.33 o 
  -3  -5   2      701.11      715.29     30.55 o 
  -2  -5   2       11.14        1.73      8.21 o 
  -1  -5   2      414.94      439.21     18.16 o 
   0  -5   2        5.44       -0.29      6.34 o 
   1  -5   2      765.29      739.79     28.53 o 
   2  -5   2     3183.82     2951.52     92.94 o 
   3  -5   2      209.96      188.05     12.68 o 
   4  -5   2     1721.90     1727.42     85.45 o 
   5  -5   2       41.93       43.23     13.26 o 
   6  -5   2      163.87      160.96     17.15 o 
   7  -5   2       81.63       87.32     18.59 o 
   8  -5   2       84.20      104.90     22.91 o 
  -7  -4   2        1.47       34.44     24.50 o 
  -6  -4   2      440.68      471.63     27.38 o 
  -5  -4   2       27.49       46.40     15.56 o 
  -4  -4   2     1679.90     1592.12     63.11 o 
  -3  -4   2     1152.59     1208.53     45.53 o 
  -2  -4   2        4.54        4.61      6.92 o 
  -1  -4   2       14.29       12.25      6.77 o 
   0  -4   2      561.14      552.90     24.06 o 
   1  -4   2     4899.05     5204.47    104.33 o 
   2  -4   2     3679.73     3674.45     93.37 o 
   3  -4   2       46.84       55.04      8.93 o 
   4  -4   2       75.43       64.41     10.23 o 
   5  -4   2       10.29       14.55     13.98 o 
   6  -4   2        8.87        2.16     12.68 o 
   7  -4   2       42.35       50.43     16.43 o 
   8  -4   2       59.25       69.45     23.63 o 
  -7  -3   2       72.60      137.76     24.78 o 
  -6  -3   2      492.75      453.18     26.51 o 
  -5  -3   2      471.69      517.31     23.49 o 
  -4  -3   2     2939.37     2948.64    122.77 o 
  -3  -3   2     2658.38     2452.66     97.12 o 
  -2  -3   2     1309.72     1452.63     66.28 o 
  -1  -3   2       52.86       78.39      7.35 o 
   0  -3   2     1384.80     1456.81     53.46 o 
   1  -3   2      754.46      638.92     24.50 o 
   2  -3   2     7772.30     7469.08    119.46 o 
   3  -3   2      584.92      618.03     24.35 o 
   4  -3   2      233.15      201.16     12.39 o 
   5  -3   2       24.48       48.99     11.53 o 
   6  -3   2        7.93        8.79     11.67 o 
   7  -3   2      205.61      209.37     19.89 o 
   8  -3   2       92.47       93.66     19.74 o 
  -8  -2   2        7.74      -24.21     24.35 o 
  -7  -2   2        8.85        8.65     18.59 o 
  -6  -2   2      185.54      199.00     19.60 o 
  -5  -2   2      243.83      230.41     17.00 o 
  -4  -2   2     1735.01     1712.73     61.82 o 
  -3  -2   2     1802.21     1654.51     77.67 o 
  -2  -2   2     1983.91     2306.84     77.67 o 
  -1  -2   2     2278.21     2280.61     65.28 o 
   0  -2   2     2786.06     3171.70     66.86 o 
   1  -2   2        0.33       -2.59      3.89 o 
   2  -2   2     9961.40     9841.48    127.67 o 
   3  -2   2     3172.78     2930.48     82.28 o 
   4  -2   2     2331.09     2221.53     83.00 o 
   5  -2   2       44.52       35.59     10.95 o 
   6  -2   2      285.00      279.55     17.58 o 
   7  -2   2      183.34      153.03     18.59 o 
   8  -2   2      227.50      223.49     24.06 o 
  -8  -1   2        0.29        2.31     21.76 o 
  -7  -1   2        9.81       16.43     18.30 o 
  -6  -1   2       99.78      125.80     18.01 o 
  -5  -1   2       30.97       11.96     11.53 o 
  -4  -1   2     1246.40     1278.85     49.14 o 
  -3  -1   2     2389.72     2280.90     83.43 o 
  -2  -1   2       32.15       58.65      6.48 o 
  -1  -1   2      363.99      393.81     16.14 o 
   0  -1   2       19.77       35.88      3.89 o 
   2  -1   2     5988.20     6149.88     96.54 o 
   3  -1   2     2390.02     2270.96     70.61 o 
   4  -1   2     1467.81     1497.02     68.30 o 
   5  -1   2      767.11      788.06     33.14 o 
   6  -1   2      440.17      429.26     24.35 o 
   7  -1   2        7.74       21.61     14.41 o 
   8  -1   2      286.54      269.89     24.06 o 
  -8   0   2        2.89       24.21     21.04 o 
  -7   0   2      109.24      145.97     19.74 o 
  -6   0   2      542.68      537.91     22.62 o 
  -5   0   2      414.81      375.08     17.29 o 
  -4   0   2     1727.96     1816.76     79.11 o 
  -3   0   2     1502.13     1330.15     61.10 o 
  -2   0   2      398.64      444.68     17.44 o 
  -1   0   2     3129.76     3208.01     61.96 o 
   0   0   2       81.85      100.72      4.47 o 
   1   0   2    10204.83    10465.42    102.02 o 
   2   0   2     5099.72     5321.47     89.77 o 
   3   0   2     2919.95     3000.95     81.99 o 
   4   0   2       13.22       19.16      6.77 o 
   5   0   2      280.20      297.56     15.27 o 
   6   0   2       58.06       45.97     12.54 o 
   7   0   2        1.47       -8.93     13.55 o 
   8   0   2      192.00      195.39     21.90 o 
  -8   1   2       20.60       25.79     22.05 o 
  -7   1   2       83.35       81.85     17.72 o 
  -6   1   2      239.75      230.70     17.58 o 
  -5   1   2     2620.53     2607.28    106.20 o 
  -4   1   2       20.49       33.00      9.22 o 
  -3   1   2     5907.25     5764.13    110.38 o 
  -2   1   2     2342.05     2539.55     61.10 o 
  -1   1   2      423.91      466.44     15.99 o 
   0   1   2     2067.77     2317.50     39.05 o 
   1   1   2     5731.83     5661.25     69.31 o 
   2   1   2    14632.05    13178.60    142.66 o 
   3   1   2     2556.53     2613.18     81.56 o 
   4   1   2      448.98      453.18     19.31 o 
   5   1   2      222.93      237.04     14.27 o 
   6   1   2       16.02       28.68     12.54 o 
   7   1   2       45.55       44.53     15.42 o 
   8   1   2      168.27      183.15     21.76 o 
  -8   2   2       25.16       -5.91     18.88 o 
  -7   2   2       11.41       40.49     15.71 o 
  -6   2   2       49.86       47.55     12.97 o 
  -5   2   2      924.94      856.65     35.59 o 
  -4   2   2      107.74      104.90     10.09 o 
  -3   2   2    11927.28    12299.04    157.06 o 
  -2   2   2     1295.21     1393.27     46.40 o 
  -1   2   2    15995.82    16397.71    125.08 o 
   0   2   2      547.06      553.76     21.61 o 
   1   2   2    14928.04    15684.58    113.40 o 
   2   2   2     9992.13     9772.46    111.10 o 
   3   2   2     3389.94     3358.74     84.01 o 
   4   2   2     1206.08     1187.64     43.23 o 
   5   2   2      163.02      160.96     14.99 o 
   6   2   2      528.26      481.14     24.93 o 
   7   2   2       34.88       27.23     14.70 o 
   8   2   2      369.07      335.89     26.37 o 
  -8   3   2        4.67       -5.91     19.16 o 
  -7   3   2       37.86       26.51     17.15 o 
  -6   3   2      199.18      188.77     16.72 o 
  -5   3   2      414.52      368.45     18.01 o 
  -4   3   2      186.38      197.41     12.10 o 
  -3   3   2     1671.08     1533.90     61.53 o 
  -1   3   2      834.10      856.94     33.86 o 
   0   3   2      144.40      159.23      6.48 o 
   1   3   2      656.05      626.53     27.81 o 
   2   3   2     2696.74     2654.83     62.11 o 
   3   3   2     6473.74     6403.06    112.11 o 
   4   3   2       19.47       35.59      7.20 o 
   5   3   2      276.76      279.11     14.41 o 
   6   3   2      215.26      213.26     17.87 o 
   7   3   2       44.81       55.62     15.27 o 
   8   3   2      281.56      315.43     24.21 o 
  -8   4   2       44.89       41.79     20.46 o 
  -7   4   2       73.17       88.76     18.73 o 
  -6   4   2       74.77       54.47     13.98 o 
  -5   4   2     1182.37     1223.81     47.98 o 
  -4   4   2      312.55      333.44     15.13 o 
  -3   4   2     1546.77     1575.12     65.42 o 
  -2   4   2        4.64       25.36      5.48 o 
   0   4   2     1814.30     1795.58     49.42 o 
   1   4   2      742.93      819.19     35.74 o 
   2   4   2     2443.96     2207.12     62.54 o 
   3   4   2     2855.72     2708.86     78.82 o 
   4   4   2       57.57       60.23      8.21 o 
   5   4   2       20.16       15.42     10.09 o 
   6   4   2       25.59        2.88     11.38 o 
   7   4   2        0.84       -5.91     15.99 o 
   8   4   2      159.88      195.83     27.81 o 
  -7   5   2       27.90       49.28     17.72 o 
  -6   5   2        0.31       10.37     13.69 o 
  -5   5   2     1207.85     1180.44     48.85 o 
  -4   5   2       62.67       59.80     10.52 o 
  -3   5   2     3101.46     2889.56     90.49 o 
  -2   5   2       85.17       95.97      8.07 o 
  -1   5   2       63.46       55.19      6.05 o 
   0   5   2      674.90      640.65     23.92 o 
   1   5   2      577.75      514.86     20.46 o 
   2   5   2     4395.07     4013.37     91.07 o 
   3   5   2     2949.94     2763.76     84.58 o 
   4   5   2        9.79       24.21      8.21 o 
   5   5   2        8.56        6.48     10.23 o 
   6   5   2        8.66        1.87     11.96 o 
   7   5   2       47.10       42.80     17.72 o 
   8   5   2       60.67       60.38     23.78 o 
  -7   6   2       26.21       33.00     18.73 o 
  -6   6   2        5.18       -1.30     15.71 o 
  -5   6   2      843.55      840.08     35.45 o 
  -4   6   2      437.87      375.95     18.88 o 
  -3   6   2     2103.29     2054.38     83.43 o 
  -2   6   2     1956.32     1998.33     72.77 o 
  -1   6   2       21.12        6.77      6.05 o 
   0   6   2       37.58       45.10      6.63 o 
   1   6   2      746.35      665.44     26.95 o 
   2   6   2      569.29      508.80     22.77 o 
   3   6   2     4931.65     4879.24    119.02 o 
   4   6   2       89.80       99.57     10.37 o 
   5   6   2      579.85      551.60     24.78 o 
   6   6   2        4.36       -1.15     12.25 o 
   7   6   2       29.04       12.39     16.57 o 
  -7   7   2       27.51       39.34     17.58 o 
  -6   7   2       16.89       18.30     14.55 o 
  -5   7   2      649.79      649.44     28.53 o 
  -4   7   2       80.60       74.79     12.25 o 
  -3   7   2      537.02      482.72     24.93 o 
  -2   7   2     1278.24     1352.20     67.29 o 
  -1   7   2        6.33       -2.02      6.77 o 
   0   7   2       82.90       68.88      8.07 o 
   1   7   2      584.01      594.40     25.65 o 
   2   7   2      187.22      191.22     11.24 o 
   3   7   2     3423.69     3108.87    107.35 o 
   4   7   2      485.75      445.11     18.16 o 
   5   7   2      211.50      190.93     15.99 o 
   6   7   2       34.42       31.85     15.56 o 
   7   7   2       78.27       81.99     19.74 o 
  -6   8   2        7.39        0.29     15.71 o 
  -5   8   2      737.93      787.63     37.32 o 
  -4   8   2      242.81      200.58     16.43 o 
  -3   8   2      280.30      270.90     16.43 o 
  -2   8   2       12.79       18.30      8.79 o 
  -1   8   2       16.23       20.75      8.50 o 
   0   8   2      502.65      491.80     20.75 o 
   1   8   2      213.10      193.81     11.96 o 
   2   8   2      357.22      374.07     15.56 o 
   3   8   2     1287.54     1219.49     50.00 o 
   4   8   2      552.58      534.02     22.33 o 
   5   8   2        2.80       13.69     14.99 o 
   6   8   2        2.27        6.05     13.55 o 
   7   8   2        6.46       24.21     17.87 o 
  -6   9   2        2.20      -15.13     15.13 o 
  -5   9   2      358.78      364.71     23.63 o 
  -4   9   2      234.92      222.77     17.44 o 
  -3   9   2      858.61      873.80     38.04 o 
  -2   9   2      742.08      730.71     30.12 o 
  -1   9   2       86.13       88.19     11.53 o 
   0   9   2      120.50      149.86     14.70 o 
   1   9   2      369.44      383.30     16.43 o 
   2   9   2      215.80      243.23     14.70 o 
   3   9   2      439.61      438.34     19.45 o 
   4   9   2        7.43       13.40     12.68 o 
   5   9   2       19.82        8.93     13.83 o 
   6   9   2        3.75      -15.71     15.71 o 
  -5  10   2       34.76       31.41     17.58 o 
  -4  10   2      280.42      254.47     20.03 o 
  -3  10   2       15.18        1.73     15.56 o 
  -2  10   2     1112.25     1083.31     45.39 o 
  -1  10   2        3.94       14.55     11.96 o 
   0  10   2       78.31       92.80     12.10 o 
   1  10   2      398.97      385.31     18.44 o 
   2  10   2        0.79       -9.37     10.95 o 
   3  10   2     1031.22     1021.21     45.68 o 
   4  10   2      204.57      187.47     19.02 o 
   5  10   2       18.71       14.55     15.56 o 
   6  10   2        1.56      -10.66     17.29 o 
  -4  11   2      184.76      146.55     19.60 o 
  -3  11   2       17.44       17.44     15.13 o 
  -2  11   2      246.78      278.68     19.89 o 
  -1  11   2       67.44       73.78     13.98 o 
   0  11   2        1.75        3.31     11.53 o 
   1  11   2      119.48      130.41     15.42 o 
   2  11   2        6.22       -8.50     11.96 o 
   3  11   2      536.93      509.67     24.50 o 
   4  11   2      303.66      283.58     22.77 o 
   5  11   2       12.38       30.55     18.16 o 
  -3  12   2       27.35       41.50     16.72 o 
  -2  12   2      101.46       78.68     17.44 o 
  -1  12   2       24.80        0.72     14.70 o 
   0  12   2       97.52      105.77     16.43 o 
   1  12   2       94.10       72.48     20.75 o 
   2  12   2        9.40       38.19     15.71 o 
   3  12   2      168.67      195.68     20.75 o 
   4  12   2      101.35       82.71     19.02 o 
  -2  13   2      129.31      123.63     20.32 o 
  -1  13   2        0.12       21.61     16.28 o 
   0  13   2        0.01       -4.32     14.41 o 
   1  13   2      146.25      160.38     19.45 o 
   2  13   2        5.23      -14.27     15.71 o 
   3  13   2      150.08      141.21     21.18 o 
  -1 -12   3        0.54        4.61     21.47 o 
   0 -12   3        0.32        1.73     16.14 o 
   1 -12   3       55.17       62.54     19.31 o 
   2 -12   3        2.72       19.45     21.47 o 
  -3 -11   3        0.58      -15.99     22.05 o 
  -2 -11   3      143.35      140.93     21.18 o 
  -1 -11   3       54.78       50.87     19.16 o 
   0 -11   3        4.62       -1.73     16.86 o 
   1 -11   3       19.75       41.64     18.44 o 
   2 -11   3       12.42       28.96     22.77 o 
   3 -11   3      187.04      175.65     23.20 o 
   4 -11   3      129.35      135.74     22.62 o 
  -4 -10   3      173.32      131.99     22.62 o 
  -3 -10   3        2.04        1.87     17.58 o 
  -2 -10   3      204.45      178.10     21.76 o 
  -1 -10   3      188.51      237.18     23.92 o 
   0 -10   3       22.99       28.53     17.00 o 
   1 -10   3        3.15       12.25     15.27 o 
   2 -10   3        1.42       11.53     14.41 o 
   3 -10   3      131.62      160.67     21.61 o 
   4 -10   3      278.01      275.08     24.21 o 
   5 -10   3        1.06       14.55     20.03 o 
  -5  -9   3       90.49       87.03     24.35 o 
  -4  -9   3      350.52      301.74     25.36 o 
  -3  -9   3        3.96       15.42     17.00 o 
  -2  -9   3      484.17      437.62     24.35 o 
  -1  -9   3       71.77       97.41     15.56 o 
   0  -9   3       24.40        8.36     13.26 o 
   1  -9   3      384.08      362.11     21.47 o 
   2  -9   3        4.64       21.90     13.69 o 
   3  -9   3      312.31      352.17     22.19 o 
   4  -9   3      273.87      260.53     22.33 o 
   5  -9   3        6.47       15.27     18.01 o 
   6  -9   3        6.11      -17.87     18.44 o 
  -5  -8   3       18.34       31.41     22.77 o 
  -4  -8   3      340.17      349.72     25.79 o 
  -3  -8   3       80.19       84.87     17.15 o 
  -2  -8   3      738.07      689.21     36.60 o 
  -1  -8   3      507.07      467.30     22.05 o 
   0  -8   3      177.04      191.50     15.42 o 
   1  -8   3       32.32       55.91     15.99 o 
   2  -8   3      292.51      239.78     17.58 o 
   3  -8   3      562.49      564.28     24.21 o 
   4  -8   3      504.00      510.10     30.12 o 
   5  -8   3        3.95      -12.68     14.70 o 
   6  -8   3        9.73       17.15     18.59 o 
  -6  -7   3        2.04       -6.92     20.32 o 
  -5  -7   3        9.54        1.15     17.87 o 
  -4  -7   3      385.01      374.36     23.34 o 
  -3  -7   3      171.78      184.59     17.44 o 
  -2  -7   3      256.15      264.70     17.58 o 
  -1  -7   3      138.64      137.18     14.41 o 
   0  -7   3      375.74      368.74     17.58 o 
   1  -7   3        8.96       18.30     10.37 o 
   2  -7   3     1290.86     1238.07     49.57 o 
   3  -7   3       87.27      101.16     13.55 o 
   4  -7   3     1209.55     1296.87     53.03 o 
   5  -7   3        7.45       16.14     14.84 o 
   6  -7   3       45.13       30.12     19.02 o 
   7  -7   3       40.53       66.86     18.73 o 
  -6  -6   3       23.60       40.64     21.18 o 
  -5  -6   3       24.25        7.93     16.72 o 
  -4  -6   3      717.66      738.06     33.57 o 
  -3  -6   3       38.58       40.78     14.41 o 
  -2  -6   3      644.26      674.08     27.52 o 
  -1  -6   3      589.07      599.58     26.23 o 
   0  -6   3      145.34      153.17     12.25 o 
   1  -6   3      370.04      367.30     18.88 o 
   2  -6   3      318.49      319.61     15.42 o 
   3  -6   3       18.69       19.60     10.66 o 
   4  -6   3      893.37      848.73     39.77 o 
   5  -6   3       67.97       50.15     15.27 o 
   6  -6   3       66.12       29.25     16.28 o 
   7  -6   3        1.85       14.84     17.00 o 
  -7  -5   3       63.30      113.98     26.95 o 
  -6  -5   3       23.67       10.52     19.31 o 
  -5  -5   3       11.64       11.10     17.29 o 
  -4  -5   3     1529.97     1460.41     59.66 o 
  -3  -5   3      308.92      327.39     18.30 o 
  -2  -5   3     1110.35     1119.34     44.81 o 
  -1  -5   3      412.60      408.80     17.29 o 
   0  -5   3       24.36       16.72      7.35 o 
   1  -5   3      227.30      198.28     12.10 o 
   2  -5   3      634.34      641.23     26.95 o 
   3  -5   3      491.28      521.20     25.07 o 
   4  -5   3     1677.46     1552.49     57.35 o 
   5  -5   3      326.48      294.96     20.17 o 
   6  -5   3       54.93       48.42     14.99 o 
   7  -5   3        0.32       -5.91     15.85 o 
   8  -5   3       10.92       -0.43     21.33 o 
  -7  -4   3      100.34      123.06     27.38 o 
  -6  -4   3        1.83      -16.28     16.43 o 
  -5  -4   3       34.28       73.20     16.86 o 
  -4  -4   3     1339.63     1347.30     54.61 o 
  -3  -4   3     2141.76     2043.57    101.59 o 
  -2  -4   3      785.94      770.05     33.86 o 
  -1  -4   3      721.51      661.69     28.39 o 
   0  -4   3       10.10       14.41      6.77 o 
   1  -4   3      389.75      356.06     15.99 o 
   2  -4   3     1058.09      988.79     36.60 o 
   3  -4   3      213.89      221.33     12.82 o 
   4  -4   3     2470.90     2492.14    100.44 o 
   5  -4   3       95.44      112.11     14.27 o 
   6  -4   3      141.91      118.88     16.86 o 
   7  -4   3        1.50      -11.53     15.27 o 
   8  -4   3       42.70       45.39     21.04 o 
  -7  -3   3       54.87       44.38     27.67 o 
  -6  -3   3        7.80      -10.37     16.72 o 
  -5  -3   3       25.58       26.08     16.43 o 
  -4  -3   3     1117.58     1074.09     43.08 o 
  -3  -3   3     3381.03     3256.86    117.58 o 
  -2  -3   3       11.04       12.68      7.64 o 
  -1  -3   3     3416.96     3420.27     95.39 o 
   0  -3   3       41.22       45.82      6.20 o 
   1  -3   3       65.13       73.20      7.35 o 
   2  -3   3     1637.50     1653.07     64.70 o 
   3  -3   3      622.17      590.22     26.08 o 
   4  -3   3     2783.88     2817.51    101.59 o 
   5  -3   3      614.85      594.83     30.84 o 
   6  -3   3      344.57      311.10     19.60 o 
   7  -3   3        4.24       12.10     14.70 o 
   8  -3   3      199.44      229.69     24.35 o 
  -7  -2   3       86.93       84.15     23.78 o 
  -6  -2   3       34.29       52.02     17.00 o 
  -5  -2   3       16.78       46.69     13.26 o 
  -4  -2   3     1641.47     1505.23     58.94 o 
  -3  -2   3     1399.30     1322.95     49.28 o 
  -2  -2   3      233.87      304.19     15.27 o 
  -1  -2   3     1324.99     1355.08     57.78 o 
   0  -2   3       12.32       13.55      4.47 o 
   1  -2   3      214.55      261.10     11.96 o 
   2  -2   3     2846.76     3146.63     81.27 o 
   3  -2   3      819.13      841.67     32.71 o 
   4  -2   3      796.64      794.83     32.71 o 
   5  -2   3     1356.13     1405.66     54.04 o 
   6  -2   3       76.15       66.57     13.69 o 
   7  -2   3        0.74       -9.08     14.70 o 
   8  -2   3      163.99      178.39     23.06 o 
  -7  -1   3      203.09      221.62     24.50 o 
  -6  -1   3        3.55       18.59     16.57 o 
  -5  -1   3      254.63      247.12     17.00 o 
  -4  -1   3     1492.42     1484.77     55.91 o 
  -3  -1   3     4411.09     4190.89    117.87 o 
  -2  -1   3      880.63      796.56     30.55 o 
  -1  -1   3     5011.29     4866.85     97.41 o 
   0  -1   3      423.84      446.84     18.16 o 
   1  -1   3       29.29       27.09      4.76 o 
   2  -1   3     3228.33     3354.70     79.83 o 
   3  -1   3       16.74       14.55      7.06 o 
   4  -1   3     1280.86     1244.41     45.25 o 
   5  -1   3      460.91      492.95     21.90 o 
   6  -1   3        3.72       -6.48     13.11 o 
   7  -1   3        2.59        4.61     14.55 o 
   8  -1   3       41.88       15.56     23.49 o 
  -8   0   3       44.99       52.60     23.20 o 
  -7   0   3      124.96      106.05     19.74 o 
  -6   0   3      149.65      144.24     18.16 o 
  -5   0   3       19.58       41.79     16.14 o 
  -4   0   3      617.84      621.49     26.80 o 
  -3   0   3     3322.30     3271.13     97.70 o 
  -2   0   3      288.02      289.78     13.40 o 
  -1   0   3     4192.35     3841.60     79.40 o 
   0   0   3     4385.73     4615.26     77.38 o 
   1   0   3     5554.19     5608.66     87.32 o 
   2   0   3     5848.77     5768.03    101.59 o 
   3   0   3     1182.02     1188.65     40.35 o 
   4   0   3     3407.52     3582.66    107.35 o 
   5   0   3      657.68      633.45     26.66 o 
   6   0   3       92.19      105.91     14.27 o 
   7   0   3        2.01       -5.33     14.84 o 
   8   0   3       85.36      115.85     20.03 o 
  -8   1   3       53.63       63.83     22.19 o 
  -7   1   3       48.50       73.92     17.58 o 
  -6   1   3       41.19       45.97     14.55 o 
  -5   1   3       76.01       63.11     12.39 o 
  -4   1   3      189.16      170.32     12.82 o 
  -3   1   3     5243.95     5563.41    117.29 o 
  -2   1   3     3454.81     3596.35     81.13 o 
  -1   1   3     1953.19     1985.65     52.31 o 
   0   1   3     6443.17     6736.64     83.58 o 
   1   1   3      136.33      138.62      7.64 o 
   2   1   3     8081.99     7443.72    112.54 o 
   3   1   3     4511.79     4504.73    107.64 o 
   4   1   3     2340.17     2462.03     93.23 o 
   5   1   3     2306.97     2353.23    107.35 o 
   6   1   3      212.83      202.17     16.72 o 
   7   1   3       74.41       68.30     17.15 o 
   8   1   3      133.75      163.55     21.76 o 
  -8   2   3       82.65      125.80     24.93 o 
  -7   2   3      130.04      129.54     19.16 o 
  -6   2   3       18.07       12.68     14.84 o 
  -5   2   3      745.26      768.61     33.29 o 
  -4   2   3     1089.78     1091.38     41.79 o 
  -3   2   3     8199.79     8242.01    138.04 o 
  -2   2   3       54.73       50.72      6.05 o 
  -1   2   3     1883.53     2078.01     51.87 o 
   0   2   3        1.63        4.76      2.74 o 
   1   2   3      575.97      665.15     28.96 o 
   2   2   3     4129.85     4294.35     81.13 o 
   3   2   3     2410.22     2312.02     75.07 o 
   4   2   3      754.79      749.88     30.26 o 
   5   2   3     1636.68     1700.48     63.40 o 
   6   2   3       26.89       18.16     13.69 o 
   7   2   3       13.94       22.77     17.15 o 
   8   2   3      121.13       78.96     23.20 o 
  -8   3   3       98.55       74.50     22.19 o 
  -7   3   3      179.10      172.34     20.75 o 
  -6   3   3       41.66       44.96     13.98 o 
  -5   3   3      601.94      584.60     28.39 o 
  -4   3   3      675.48      735.03     30.69 o 
  -3   3   3     5545.68     5410.67    113.98 o 
  -2   3   3      698.62      788.78     28.10 o 
  -1   3   3      504.48      515.72     19.45 o 
   0   3   3      896.45      962.85     34.58 o 
   1   3   3      252.98      317.73     11.53 o 
   2   3   3      974.33      965.16     39.63 o 
   3   3   3     2091.96     2122.39     68.59 o 
   4   3   3       57.01       69.17      9.51 o 
   5   3   3      735.39      738.93     27.38 o 
   6   3   3       85.58       68.88     16.57 o 
   7   3   3        5.61        5.04     18.73 o 
   8   3   3       50.06       37.61     23.06 o 
  -7   4   3       38.91       35.88     18.16 o 
  -6   4   3      165.49      159.23     18.73 o 
  -5   4   3      301.27      272.49     17.00 o 
  -4   4   3        3.84       29.83     10.09 o 
  -3   4   3     5361.17     5180.40    115.28 o 
  -2   4   3      759.46      806.36     30.26 o 
  -1   4   3     1310.00     1344.42     48.42 o 
   0   4   3        2.08        3.60      3.75 o 
   1   4   3      738.97      797.14     35.59 o 
   2   4   3     3363.20     3329.05     74.79 o 
   3   4   3     4179.01     4117.69     96.69 o 
   4   4   3      118.74      129.69      9.94 o 
   5   4   3     1228.32     1167.32     45.39 o 
   6   4   3        0.57       16.14     11.10 o 
   7   4   3       14.01      -15.85     16.43 o 
   8   4   3       50.96       42.51     26.95 o 
  -7   5   3        0.65      -10.37     21.18 o 
  -6   5   3       33.27       31.99     14.84 o 
  -5   5   3        4.94       -1.30     10.66 o 
  -4   5   3       43.31       28.96      9.65 o 
  -3   5   3     2840.13     2641.86     87.75 o 
  -2   5   3     2151.06     1969.51     68.45 o 
  -1   5   3      363.00      328.68     15.71 o 
   0   5   3      632.14      658.38     24.64 o 
   1   5   3      113.85      123.92      6.92 o 
   2   5   3      903.14     1012.28     47.98 o 
   3   5   3     2633.19     2506.70     81.27 o 
   4   5   3       10.23       31.12      7.93 o 
   5   5   3     1831.50     1675.69     58.65 o 
   6   5   3       76.54      100.00     13.26 o 
   7   5   3      100.51      110.67     16.43 o 
   8   5   3       30.38       25.65     19.16 o 
  -7   6   3       26.23       28.96     17.58 o 
  -6   6   3        3.21       15.56     12.97 o 
  -5   6   3      318.14      279.98     18.44 o 
  -4   6   3       79.68       71.18     11.24 o 
  -3   6   3     2026.28     1971.09     81.85 o 
  -2   6   3     3160.37     3244.90     91.21 o 
  -1   6   3       29.64       24.06      6.20 o 
   0   6   3     1397.05     1520.79     59.66 o 
   1   6   3      872.97      927.84     33.00 o 
   2   6   3      637.04      582.72     25.79 o 
   3   6   3     1708.27     1563.73     70.03 o 
   4   6   3       16.86        7.78      8.79 o 
   5   6   3     1679.75     1590.39     59.94 o 
   6   6   3      183.51      189.92     15.71 o 
   7   6   3      180.28      155.19     19.02 o 
   8   6   3        8.24       36.74     21.18 o 
  -7   7   3        3.46      -12.39     18.88 o 
  -6   7   3       47.58       88.91     17.00 o 
  -5   7   3      240.91      219.75     18.59 o 
  -4   7   3        1.94       21.61     10.81 o 
  -3   7   3     4041.22     3985.84    119.46 o 
  -2   7   3     1653.27     1626.27     76.66 o 
  -1   7   3      697.55      712.84     30.12 o 
   0   7   3      209.56      241.65     11.53 o 
   1   7   3      288.75      348.14     15.56 o 
   2   7   3      573.58      551.60     22.77 o 
   3   7   3      514.26      470.91     20.75 o 
   4   7   3       33.12       31.41     10.52 o 
   5   7   3      195.90      152.60     14.84 o 
   6   7   3       14.11       21.76     13.98 o 
   7   7   3        1.16        4.03     16.28 o 
  -6   8   3       48.36       45.53     16.72 o 
  -5   8   3        6.55        4.03     13.69 o 
  -4   8   3      124.48      135.88     14.84 o 
  -3   8   3     1184.82     1146.00     44.81 o 
  -2   8   3     3035.24     2934.66    104.90 o 
  -1   8   3      137.91      145.25     11.10 o 
   0   8   3      546.71      544.54     21.33 o 
   1   8   3      346.36      341.51     13.69 o 
   2   8   3      222.43      218.88     13.40 o 
   3   8   3     2109.93     1997.32     97.70 o 
   4   8   3       80.85       49.28     11.53 o 
   5   8   3      184.92      175.51     15.85 o 
   6   8   3       35.52       42.22     15.42 o 
   7   8   3        2.33       -5.76     18.30 o 
  -6   9   3        1.41        9.08     19.89 o 
  -5   9   3        4.04       21.61     15.99 o 
  -4   9   3        2.35        1.73     11.10 o 
  -3   9   3      135.07      128.10     14.84 o 
  -2   9   3      866.48      818.03     33.14 o 
  -1   9   3        9.91       11.96      9.22 o 
   0   9   3      582.62      605.78     28.53 o 
   1   9   3       10.70       21.18      9.22 o 
   2   9   3        0.72       -5.76      9.22 o 
   3   9   3     1589.35     1491.97     56.77 o 
   4   9   3      317.22      298.57     18.44 o 
   5   9   3      370.90      352.32     20.89 o 
   6   9   3       85.03       79.54     18.16 o 
  -5  10   3        1.42        4.18     15.71 o 
  -4  10   3        7.46        1.30     13.69 o 
  -3  10   3      485.89      463.27     22.48 o 
  -2  10   3      529.02      471.91     23.34 o 
  -1  10   3       46.23       48.70     11.96 o 
   0  10   3       48.21       47.98     10.81 o 
   1  10   3        0.59       11.96     10.66 o 
   2  10   3        0.31       -9.22     10.23 o 
   3  10   3      251.43      267.73     17.87 o 
   4  10   3       98.41       67.73     15.13 o 
   6  10   3      113.54      116.43     22.33 o 
  -4  11   3       96.87       73.63     16.14 o 
  -3  11   3      343.26      321.91     22.48 o 
  -2  11   3      667.98      635.32     27.23 o 
  -1  11   3        0.01       -3.89     11.53 o 
   0  11   3        5.96       15.99     12.10 o 
   1  11   3        3.37      -11.38     11.38 o 
   2  11   3      150.59      144.67     16.28 o 
   3  11   3      428.59      457.22     23.49 o 
   4  11   3       40.47       29.54     16.14 o 
   5  11   3       50.96       36.46     18.44 o 
  -3  12   3      122.43      100.29     19.31 o 
  -2  12   3      805.20      960.55     43.52 o 
  -1  12   3       73.48       65.71     15.71 o 
   0  12   3       98.25       88.33     16.72 o 
   1  12   3       21.73       15.99     13.55 o 
   2  12   3       29.61       14.27     13.55 o 
   3  12   3      241.93      286.90     21.76 o 
   4  12   3       59.20       53.60     17.29 o 
  -2  13   3      279.16      284.88     22.33 o 
  -1  13   3       94.25       90.49     17.72 o 
   0  13   3       33.99       22.33     14.99 o 
   1  13   3        2.70       23.20     14.70 o 
   2  13   3        1.75      -10.37     14.27 o 
   3  13   3      125.66      141.79     20.61 o 
  -2 -11   4       35.85        7.93     18.59 o 
  -1 -11   4        3.91      -17.58     17.58 o 
   0 -11   4        2.95       24.06     16.57 o 
   1 -11   4        6.10       -0.14     17.58 o 
   2 -11   4       16.69       41.36     18.44 o 
   3 -11   4       80.44      113.84     26.66 o 
  -3 -10   4       36.13        7.64     21.90 o 
  -2 -10   4      352.15      356.93     25.07 o 
  -1 -10   4       43.44       23.20     16.14 o 
   0 -10   4       64.30       65.71     16.72 o 
   1 -10   4        7.79       -0.43     15.27 o 
   2 -10   4       19.73       26.95     16.43 o 
   3 -10   4      146.80      174.21     21.76 o 
   4 -10   4       35.50       23.92     19.60 o 
   5 -10   4       17.97        3.03     19.89 o 
  -4  -9   4      105.04       87.18     23.06 o 
  -3  -9   4        0.23      -10.37     18.59 o 
  -2  -9   4      619.19      622.64     28.96 o 
  -1  -9   4      291.56      299.86     22.05 o 
   0  -9   4       85.55       81.56     17.44 o 
   1  -9   4       31.72       15.42     14.84 o 
   2  -9   4        3.28       31.70     13.98 o 
   3  -9   4      380.40      393.53     25.51 o 
   4  -9   4      294.44      325.51     24.64 o 
   5  -9   4       21.22       33.86     18.44 o 
  -5  -8   4        0.10       21.76     20.17 o 
  -4  -8   4       37.72       50.87     18.59 o 
  -3  -8   4        1.36       38.04     16.43 o 
  -2  -8   4      957.76      997.29     45.82 o 
  -1  -8   4      896.08      896.71     34.15 o 
   0  -8   4       86.62      116.29     15.56 o 
   1  -8   4      304.69      292.52     19.89 o 
   2  -8   4       70.98       62.83     15.56 o 
   3  -8   4       41.04       70.03     17.29 o 
   4  -8   4      642.22      660.97     28.39 o 
   5  -8   4        0.01        9.08     16.43 o 
   6  -8   4      170.65      166.58     24.35 o 
  -5  -7   4        0.23      -21.18     26.37 o 
  -4  -7   4       88.58       72.91     18.01 o 
  -3  -7   4       51.59       59.37     15.99 o 
  -2  -7   4      609.03      573.07     23.63 o 
  -1  -7   4      102.57      102.45     14.55 o 
   0  -7   4       30.34       43.95     11.24 o 
   1  -7   4        9.52       32.71     10.95 o 
   2  -7   4        1.17        7.35     10.95 o 
   3  -7   4       42.42       62.68     16.43 o 
   4  -7   4      867.96      900.60     39.77 o 
   5  -7   4      161.19      159.08     19.74 o 
   6  -7   4      109.30       99.57     19.60 o 
   7  -7   4       11.82       25.79     21.90 o 
  -6  -6   4        0.04       14.12     22.77 o 
  -5  -6   4       16.62        3.75     18.01 o 
  -4  -6   4      260.04      278.83     26.23 o 
  -3  -6   4       43.80       63.26     15.13 o 
  -2  -6   4      795.32      864.29     39.91 o 
  -1  -6   4      139.87      124.64     13.98 o 
   0  -6   4       51.85       55.33     10.37 o 
   1  -6   4       19.93       19.31     10.23 o 
   2  -6   4        3.20        2.88      9.94 o 
   3  -6   4      401.48      423.93     20.03 o 
   4  -6   4      347.32      304.91     19.45 o 
   5  -6   4      116.17      115.13     18.16 o 
   6  -6   4       66.55       85.16     17.87 o 
   7  -6   4       22.67        0.86     18.59 o 
  -6  -5   4       34.63       53.32     19.89 o 
  -5  -5   4       81.71       65.85     19.02 o 
  -4  -5   4       74.07       70.75     16.72 o 
  -3  -5   4      375.33      456.78     21.18 o 
  -2  -5   4     2137.48     2394.73    108.65 o 
  -1  -5   4     4853.48     5087.31    142.66 o 
   0  -5   4      105.06      104.76     11.10 o 
   1  -5   4      434.13      391.65     18.01 o 
   2  -5   4      267.83      287.47     14.70 o 
   3  -5   4      243.58      250.58     16.28 o 
   4  -5   4     1343.66     1353.21     53.89 o 
   5  -5   4        3.31        2.59     12.54 o 
   6  -5   4      262.70      260.67     21.04 o 
   7  -5   4        2.61       20.89     23.49 o 
  -7  -4   4      113.00       92.65     30.69 o 
  -6  -4   4       36.27       67.44     20.46 o 
  -5  -4   4        4.71       28.53     16.43 o 
  -4  -4   4       48.00       44.81     14.12 o 
  -3  -4   4      152.94      153.75     15.99 o 
  -2  -4   4      629.58      652.32     28.24 o 
  -1  -4   4     4310.84     4273.17    123.63 o 
   0  -4   4        0.95       13.40      7.78 o 
   1  -4   4     1735.96     1859.71     78.82 o 
   2  -4   4       19.80       14.99      7.64 o 
   3  -4   4       13.39       11.67     10.23 o 
   4  -4   4     2791.72     2824.00    113.12 o 
   5  -4   4      671.40      688.78     28.39 o 
   6  -4   4      409.68      370.47     22.48 o 
   7  -4   4       41.45       67.00     17.58 o 
   8  -4   4       95.38       99.14     24.21 o 
  -7  -3   4      127.98      170.61     27.67 o 
  -6  -3   4        0.45        6.05     17.29 o 
  -5  -3   4        2.58        0.00     15.13 o 
  -4  -3   4      755.17      721.35     28.10 o 
  -3  -3   4      285.19      279.98     17.87 o 
  -2  -3   4     1360.58     1411.71     53.32 o 
  -1  -3   4     3664.11     3648.08    106.92 o 
   0  -3   4      105.69       80.26      8.50 o 
   1  -3   4     1262.49     1248.88     60.52 o 
   2  -3   4      187.51      165.42     10.52 o 
   3  -3   4        4.08       22.77      8.36 o 
   4  -3   4     1476.77     1409.69     53.60 o 
   5  -3   4     1363.08     1404.65     54.90 o 
   6  -3   4      149.71      131.13     17.29 o 
   7  -3   4      150.51      110.09     20.75 o 
   8  -3   4       52.38       62.68     20.89 o 
  -7  -2   4      228.30      238.77     26.51 o 
  -6  -2   4       96.97      139.92     22.48 o 
  -5  -2   4       87.88      105.91     18.44 o 
  -4  -2   4      290.10      318.16     18.59 o 
  -3  -2   4     1107.72     1122.51     44.81 o 
  -2  -2   4      629.35      553.91     25.51 o 
  -1  -2   4     2992.30     2922.56     91.36 o 
   0  -2   4       31.96       51.44      6.63 o 
   1  -2   4        8.52        9.37      5.76 o 
   2  -2   4     2599.41     3034.67     87.75 o 
   3  -2   4       65.07       51.01      8.79 o 
   4  -2   4     3350.27     3523.73    116.00 o 
   5  -2   4      546.57      603.19     29.11 o 
   6  -2   4        7.83        7.78     12.54 o 
   7  -2   4       28.54       32.28     16.14 o 
   8  -2   4        1.90      -13.40     19.31 o 
  -7  -1   4      302.77      352.03     29.11 o 
  -6  -1   4      332.49      397.99     24.93 o 
  -5  -1   4      317.91      294.96     19.74 o 
  -4  -1   4        5.06       16.72     11.10 o 
  -3  -1   4     1933.78     1802.21     86.89 o 
  -2  -1   4      128.48      120.61     10.66 o 
  -1  -1   4     7171.66     6688.22    126.80 o 
   0  -1   4      768.92      788.06     29.40 o 
   1  -1   4       73.42       60.81      7.35 o 
   2  -1   4      357.10      334.45     16.72 o 
   3  -1   4       10.08        9.22      7.49 o 
   4  -1   4     3513.74     3675.75    115.85 o 
   5  -1   4      816.16      828.26     38.47 o 
   6  -1   4      190.07      188.48     16.72 o 
   7  -1   4       62.45       54.18     17.00 o 
   8  -1   4        9.49       -0.14     19.31 o 
  -7   0   4      129.86      140.35     22.77 o 
  -6   0   4      151.91      170.61     19.74 o 
  -5   0   4       90.46      103.32     13.98 o 
  -4   0   4        4.04       11.67      9.51 o 
  -3   0   4     1428.74     1439.95     50.72 o 
  -2   0   4      252.99      282.72     11.96 o 
  -1   0   4     7592.13     7700.50    125.22 o 
   0   0   4     3414.33     3366.81     77.52 o 
   1   0   4     1628.60     1678.00     55.77 o 
   2   0   4       22.11       24.93      5.62 o 
   3   0   4      258.58      282.14     11.96 o 
   4   0   4     2520.67     2645.32     99.71 o 
   5   0   4     2923.55     3157.15    124.21 o 
   6   0   4      166.80      181.56     16.14 o 
   7   0   4      245.16      282.28     22.05 o 
   8   0   4       74.59       57.93     21.18 o 
  -7   1   4      204.67      287.18     24.93 o 
  -6   1   4      143.60      192.08     21.18 o 
  -5   1   4       36.26       30.98     12.10 o 
  -4   1   4      598.51      607.65     27.95 o 
  -3   1   4     4190.53     4069.71    110.67 o 
  -2   1   4       85.34       50.43      6.77 o 
  -1   1   4     7251.61     7474.56    113.84 o 
   0   1   4     1681.58     1760.42     52.88 o 
   1   1   4     1093.39     1113.43     43.95 o 
   2   1   4     1237.72     1143.69     50.87 o 
   3   1   4      181.85      224.21     11.53 o 
   4   1   4     1413.54     1572.81     55.62 o 
   5   1   4     3113.74     3458.16    130.12 o 
   6   1   4        3.46       19.31     12.25 o 
   7   1   4      441.15      466.58     26.80 o 
   8   1   4        5.93       24.78     20.03 o 
  -7   2   4      152.49      171.76     21.18 o 
  -6   2   4      176.01      172.34     19.16 o 
  -5   2   4      176.07      173.35     14.99 o 
  -4   2   4     1133.96     1244.99     47.70 o 
  -3   2   4     5307.06     5341.21    120.75 o 
  -2   2   4      933.78      934.75     32.85 o 
  -1   2   4    14390.57    14001.11    148.42 o 
   0   2   4     2059.36     2239.11     56.49 o 
   1   2   4     2881.49     2815.50     63.98 o 
   2   2   4      104.97      105.77      7.20 o 
   3   2   4      463.81      458.23     20.17 o 
   4   2   4     1307.64     1190.38     45.53 o 
   5   2   4     1256.91     1135.62     50.87 o 
   6   2   4        0.29        8.79     12.68 o 
   7   2   4      281.68      328.25     25.65 o 
   8   2   4        1.18       -7.35     19.45 o 
  -7   3   4        9.10       -1.44     16.86 o 
  -6   3   4      546.59      581.43     24.78 o 
  -5   3   4       72.17       59.66     13.40 o 
  -4   3   4       38.49       44.67      9.80 o 
  -3   3   4      954.83      995.13     38.91 o 
  -2   3   4       19.68       15.27      5.76 o 
  -1   3   4     7705.38     7421.24    108.07 o 
   0   3   4     3976.33     4104.72     75.51 o 
   1   3   4     1644.13     1592.70     49.57 o 
   2   3   4       61.53       46.83      5.33 o 
   3   3   4       97.71       85.45      7.78 o 
   4   3   4     1134.02     1140.95     40.92 o 
   5   3   4     2178.48     2245.59    109.22 o 
   6   3   4       15.98       40.35     12.39 o 
   7   3   4       65.53       75.65     19.45 o 
   8   3   4       17.31        7.93     21.61 o 
  -7   4   4       31.48       -6.34     18.59 o 
  -6   4   4      290.52      230.41     19.74 o 
  -5   4   4       26.81       52.60     12.68 o 
  -4   4   4       20.29       15.71      9.22 o 
  -3   4   4      934.65      931.01     35.16 o 
  -2   4   4     2095.05     2290.55     73.34 o 
  -1   4   4     2628.00     2601.51     68.45 o 
   0   4   4     4333.31     4320.00     81.41 o 
   1   4   4     1294.29     1379.29     49.14 o 
   2   4   4      205.05      210.38      8.93 o 
   3   4   4     1862.53     1752.50     66.86 o 
   4   4   4      442.00      491.37     20.75 o 
   5   4   4     3284.42     3240.72    121.18 o 
   6   4   4      109.82      166.29     15.56 o 
   7   4   4      214.71      227.53     22.33 o 
   8   4   4        7.00       21.90     22.05 o 
  -7   5   4       57.24       76.52     20.03 o 
  -6   5   4      324.94      340.21     21.47 o 
  -5   5   4       11.68       -5.62     11.67 o 
  -4   5   4       45.89       37.47     11.10 o 
  -3   5   4      796.36      809.68     33.14 o 
  -2   5   4      289.70      290.07     13.55 o 
  -1   5   4     2065.99     2047.03     65.56 o 
   0   5   4     2045.42     2003.80     61.96 o 
   1   5   4      136.89      172.48      8.07 o 
   2   5   4      166.14      187.90      8.79 o 
   3   5   4      565.75      596.85     25.07 o 
   4   5   4        0.37       -4.76      7.35 o 
   5   5   4     1540.47     1487.36     54.47 o 
   6   5   4      370.93      411.11     19.16 o 
   7   5   4      193.25      201.73     19.02 o 
   8   5   4       21.03       10.66     19.16 o 
  -7   6   4        9.92       37.75     17.87 o 
  -6   6   4      419.36      377.68     23.34 o 
  -5   6   4        1.25        9.94     12.54 o 
  -4   6   4       30.44       71.18     11.67 o 
  -3   6   4     2388.14     2460.87     92.94 o 
  -2   6   4      876.56     1030.58     38.76 o 
  -1   6   4     2784.79     2873.13     82.86 o 
   0   6   4     4866.45     5018.87    102.88 o 
   1   6   4       70.56       65.56      7.06 o 
   2   6   4       24.64       26.37      6.63 o 
   3   6   4      342.61      327.39     13.55 o 
   4   6   4      838.94      871.49     35.59 o 
   5   6   4     1570.90     1464.02     54.90 o 
   6   6   4       33.23       55.33     14.84 o 
   7   6   4      135.74      131.27     18.30 o 
   8   6   4       11.82       40.64     19.60 o 
  -7   7   4       21.84       -4.03     20.03 o 
  -6   7   4      193.63      191.22     21.04 o 
  -5   7   4       32.60       27.95     13.98 o 
  -4   7   4       28.21       26.08     10.95 o 
  -3   7   4      952.12      919.77     37.75 o 
  -2   7   4      906.63      898.73     37.32 o 
  -1   7   4     1819.59     1855.67     77.09 o 
   0   7   4     3227.94     3264.35     92.80 o 
   1   7   4      165.67      164.70      9.80 o 
   2   7   4       16.02       15.71      7.64 o 
   3   7   4      310.09      324.65     13.83 o 
   4   7   4      577.83      607.94     25.79 o 
   5   7   4     1033.70     1001.18     40.78 o 
   6   7   4        4.06       13.83     12.68 o 
   7   7   4       32.49       42.80     15.99 o 
  -6   8   4      131.18      145.39     19.74 o 
  -5   8   4       41.96       60.52     14.70 o 
  -4   8   4        1.89       -2.74     12.39 o 
  -3   8   4      470.54      424.51     19.31 o 
  -2   8   4     1266.56     1287.07     46.83 o 
  -1   8   4      117.59      120.75     10.95 o 
   0   8   4     1758.38     1837.66     78.82 o 
   1   8   4      105.76       89.05     10.23 o 
   2   8   4      326.45      332.29     14.84 o 
   3   8   4      108.60       95.39     11.10 o 
   4   8   4       62.18       34.73     11.96 o 
   5   8   4      693.48      694.26     27.52 o 
   6   8   4      352.22      323.21     21.04 o 
   7   8   4       12.41       25.07     19.60 o 
  -6   9   4       85.67       66.57     19.60 o 
  -5   9   4        7.91        3.75     16.43 o 
  -4   9   4        3.56      -11.67     11.67 o 
  -3   9   4      557.73      573.79     28.39 o 
  -2   9   4      593.06      564.57     26.80 o 
  -1   9   4       58.58       66.43      9.94 o 
   0   9   4     1059.24     1143.26     45.39 o 
   1   9   4      192.96      181.27     12.39 o 
   2   9   4        4.65       10.81      8.93 o 
   3   9   4      133.49      127.53     13.40 o 
   4   9   4       87.45       82.57     13.55 o 
   5   9   4      320.05      363.41     20.32 o 
   6   9   4      248.14      214.27     20.89 o 
  -5  10   4       15.84       19.60     17.58 o 
  -4  10   4       24.30       35.02     13.69 o 
  -3  10   4      310.38      367.73     20.46 o 
  -2  10   4      289.15      301.16     17.15 o 
  -1  10   4      579.20      576.67     27.38 o 
   0  10   4      751.80      743.54     24.50 o 
   1  10   4       17.20       29.97     10.09 o 
   2  10   4        0.34      -10.09     10.09 o 
   3  10   4       40.72       46.98     12.25 o 
   4  10   4        4.97       12.97     12.54 o 
   5  10   4      118.02      121.04     18.01 o 
   6  10   4      130.84      144.24     19.74 o 
  -4  11   4        8.70       18.88     14.84 o 
  -3  11   4       58.49       54.32     15.71 o 
  -2  11   4      550.96      540.36     28.24 o 
  -1  11   4        9.17       27.23     12.25 o 
   0  11   4      420.87      492.81     28.68 o 
   1  11   4        0.58      -10.81     10.81 o 
   2  11   4        3.08       -9.80     11.53 o 
   3  11   4      112.87      135.31     16.14 o 
   4  11   4        0.99      -11.10     17.58 o 
   5  11   4      264.66      246.69     21.47 o 
  -3  12   4       19.55       27.81     17.58 o 
  -2  12   4      212.20      195.83     19.74 o 
  -1  12   4       68.79       79.54     15.85 o 
   0  12   4      376.18      395.69     22.62 o 
   1  12   4      227.35      204.62     18.88 o 
   2  12   4        9.01       -6.20     13.11 o 
   3  12   4        8.60       -2.88     13.98 o 
   4  12   4       28.55       27.95     16.28 o 
  -2  13   4      222.53      183.15     21.33 o 
  -1  13   4       10.63        5.91     15.56 o 
   0  13   4      124.60      108.07     19.60 o 
   1  13   4      111.79      115.42     18.16 o 
   2  13   4        7.11       29.83     15.13 o 
   3  13   4        7.56        6.20     19.31 o 
   0 -11   5       78.95       68.16     20.61 o 
   1 -11   5       12.87       14.84     20.89 o 
   2 -11   5        0.15      -18.16     18.16 o 
  -2 -10   5      159.84      168.59     23.78 o 
  -1 -10   5       20.02       18.44     19.02 o 
   0 -10   5      269.65      246.40     23.06 o 
   1 -10   5      118.23      104.47     19.74 o 
   2 -10   5       27.35       16.14     19.31 o 
   3 -10   5        1.69       -7.49     20.03 o 
   4 -10   5       34.74       42.08     20.61 o 
  -3  -9   5       53.70       76.08     21.76 o 
  -2  -9   5      181.69      167.01     21.76 o 
  -1  -9   5       75.49      112.83     19.16 o 
   0  -9   5      119.02      120.32     17.44 o 
   1  -9   5      352.83      357.36     23.06 o 
   2  -9   5        7.81      -13.98     13.98 o 
   3  -9   5        5.08       40.35     21.90 o 
   4  -9   5       58.49       51.59     17.87 o 
   5  -9   5        7.81       31.41     18.88 o 
  -4  -8   5        2.93       38.47     17.15 o 
  -3  -8   5       23.63       18.88     17.87 o 
  -2  -8   5      485.27      538.20     29.40 o 
  -1  -8   5       76.20      104.76     18.59 o 
   0  -8   5      253.80      248.85     20.03 o 
   1  -8   5      209.82      262.83     20.03 o 
   2  -8   5       59.54       84.30     16.14 o 
   3  -8   5        6.04        3.75     15.42 o 
   4  -8   5       21.25       46.40     17.29 o 
   5  -8   5        2.39        1.87     18.88 o 
   6  -8   5      142.82      122.63     23.63 o 
  -5  -7   5      116.58      143.52     25.22 o 
  -4  -7   5        5.76        5.04     17.72 o 
  -3  -7   5       16.76       28.53     16.28 o 
  -2  -7   5      959.41      970.78     41.64 o 
  -1  -7   5      444.11      432.29     21.90 o 
   0  -7   5      538.70      566.30     23.34 o 
   1  -7   5      198.64      232.72     17.72 o 
   2  -7   5      155.20      132.57     15.27 o 
   3  -7   5       33.18       17.72     14.41 o 
   4  -7   5      110.63       94.38     17.58 o 
   5  -7   5       12.89       33.14     18.88 o 
   6  -7   5      164.07      165.13     26.08 o 
  -5  -6   5      122.10      109.80     25.51 o 
  -4  -6   5       80.30       81.85     17.87 o 
  -3  -6   5       39.11       57.78     18.73 o 
  -2  -6   5       54.39       42.22     18.59 o 
  -1  -6   5     1178.89     1187.78     52.31 o 
   0  -6   5        4.49        4.18      9.65 o 
   1  -6   5      944.40      950.89     39.34 o 
   2  -6   5       30.60       32.85     11.67 o 
   3  -6   5        1.74        7.93     11.82 o 
   4  -6   5     1170.01     1138.36     50.29 o 
   5  -6   5       33.37       35.02     15.56 o 
   6  -6   5      460.51      464.13     29.25 o 
   7  -6   5       63.02       38.91     20.89 o 
  -6  -5   5       24.87       20.61     21.76 o 
  -5  -5   5       64.74       83.58     21.18 o 
  -4  -5   5        2.94      -13.40     19.74 o 
  -3  -5   5        1.69      -15.42     15.42 o 
  -2  -5   5      471.73      470.62     20.75 o 
  -1  -5   5     1347.55     1338.80     54.90 o 
   0  -5   5       32.19       37.03     10.52 o 
   1  -5   5     1599.66     1780.31     88.19 o 
   2  -5   5      145.24      145.83     13.11 o 
   3  -5   5       28.20       34.73     12.39 o 
   4  -5   5      434.83      448.43     22.62 o 
   5  -5   5       40.20       57.21     15.13 o 
   6  -5   5      597.59      536.33     27.67 o 
   7  -5   5      184.70      174.36     26.08 o 
  -6  -4   5       24.36       10.23     22.33 o 
  -5  -4   5      287.06      243.09     23.63 o 
  -4  -4   5        7.38       -0.86     18.88 o 
  -3  -4   5        4.70       22.05     12.82 o 
  -2  -4   5     2170.98     2350.50    112.40 o 
  -1  -4   5     2552.48     2438.54    105.91 o 
   0  -4   5        9.52        0.86     11.67 o 
   1  -4   5     1497.43     1523.10     53.32 o 
   2  -4   5       94.05      108.36     11.10 o 
   3  -4   5       23.95       26.37     10.52 o 
   4  -4   5       77.37       49.14     12.54 o 
   5  -4   5        2.15       28.68     16.14 o 
   6  -4   5      420.58      346.26     23.92 o 
   7  -4   5      175.95      214.70     23.63 o 
   8  -4   5        6.35       -3.03     20.89 o 
  -6  -3   5      126.96      111.96     23.06 o 
  -5  -3   5      255.03      285.74     25.79 o 
  -4  -3   5        8.96       15.56     13.55 o 
  -3  -3   5      199.69      233.72     17.00 o 
  -2  -3   5     2774.32     2788.55    111.24 o 
  -1  -3   5     5702.55     5853.76    146.40 o 
   0  -3   5      192.45      235.02     12.25 o 
   1  -3   5     4072.35     4243.92    117.58 o 
   2  -3   5      398.78      363.84     14.84 o 
   3  -3   5        4.67        3.89      8.79 o 
   4  -3   5      664.56      681.43     31.99 o 
   5  -3   5        9.11       20.32     13.26 o 
   6  -3   5      353.70      363.27     22.33 o 
   7  -3   5       96.73      112.54     20.03 o 
   8  -3   5        6.72      -15.27     21.90 o 
  -7  -2   5      117.63      124.50     29.40 o 
  -6  -2   5      361.54      348.28     28.10 o 
  -5  -2   5       29.63       50.72     17.58 o 
  -4  -2   5      215.77      229.11     18.30 o 
  -3  -2   5       49.23       46.11     11.96 o 
  -2  -2   5     1229.91     1199.02     44.81 o 
  -1  -2   5     6541.55     6212.27    140.64 o 
   0  -2   5        4.36        2.02      6.48 o 
   1  -2   5     1582.28     1605.23     70.17 o 
   2  -2   5      231.68      217.01     11.67 o 
   3  -2   5       38.30       19.60     11.82 o 
   4  -2   5     1171.77     1167.32     47.26 o 
   5  -2   5      560.60      576.38     25.36 o 
   6  -2   5      441.75      440.21     23.78 o 
   7  -2   5      370.68      387.19     25.65 o 
   8  -2   5        0.59      -25.65     25.65 o 
  -7  -1   5      301.55      336.18     30.69 o 
  -6  -1   5      282.38      302.89     25.36 o 
  -5  -1   5       36.69       14.27     13.69 o 
  -4  -1   5      203.58      203.32     17.72 o 
  -3  -1   5       23.55       21.76     10.09 o 
  -2  -1   5      555.29      571.34     27.95 o 
  -1  -1   5     2443.34     2244.73     84.01 o 
   0  -1   5      753.23      771.20     30.40 o 
   1  -1   5     1563.54     1523.38     63.98 o 
   2  -1   5      531.03      518.17     21.90 o 
   3  -1   5      113.15      120.32     11.10 o 
   4  -1   5      278.53      258.80     15.42 o 
   5  -1   5     1906.89     1949.04     69.89 o 
   6  -1   5      247.01      235.89     19.89 o 
   7  -1   5     1120.19     1175.39     51.01 o 
   8  -1   5        0.30       -4.18     20.17 o 
  -7   0   5      457.24      486.90     32.42 o 
  -6   0   5      324.23      332.72     24.78 o 
  -5   0   5      342.37      316.72     20.46 o 
  -4   0   5      154.30      149.43     15.27 o 
  -3   0   5       62.68       73.20      9.94 o 
  -2   0   5     2087.05     1976.28     81.70 o 
  -1   0   5     7288.35     7303.08    135.31 o 
   0   0   5      134.70      139.63      8.50 o 
   1   0   5     1392.89     1365.60     58.79 o 
   2   0   5     1044.85     1012.28     36.74 o 
   3   0   5        3.48        9.22      7.35 o 
   4   0   5       24.59       12.10      9.37 o 
   5   0   5      225.60      234.16     16.86 o 
   6   0   5      124.93      132.86     16.28 o 
   7   0   5      672.86      702.32     33.86 o 
   8   0   5        0.50      -26.51     26.51 o 
  -7   1   5      272.44      349.29     29.97 o 
  -6   1   5      674.26      686.76     32.85 o 
  -5   1   5      511.12      488.20     22.91 o 
  -4   1   5     1238.26     1199.60     47.12 o 
  -3   1   5      294.91      287.04     14.70 o 
  -2   1   5       69.46       79.97      8.65 o 
  -1   1   5    12470.02    12062.15    163.12 o 
   0   1   5      844.33      907.95     31.56 o 
   1   1   5     4425.02     4256.46     91.79 o 
   2   1   5      197.32      244.10     12.10 o 
   3   1   5        3.90       17.29      7.93 o 
   4   1   5      894.32      840.08     35.74 o 
   5   1   5      310.33      346.84     18.44 o 
   6   1   5      152.12      161.68     18.59 o 
   7   1   5      256.81      312.83     26.23 o 
   8   1   5        0.01        8.36     18.88 o 
  -7   2   5       83.20      121.33     22.05 o 
  -6   2   5      435.52      469.90     24.50 o 
  -5   2   5       92.67       87.32     13.98 o 
  -4   2   5       45.32       37.18     11.82 o 
  -3   2   5       26.83       31.56     11.67 o 
  -2   2   5       83.28       99.71      8.93 o 
  -1   2   5     6064.66     6274.96    113.26 o 
   0   2   5     7943.64     8088.26    119.31 o 
   1   2   5     6417.82     6514.59    108.07 o 
   2   2   5     3986.27     4088.15     95.25 o 
   3   2   5       76.77       61.96      8.50 o 
   4   2   5      729.28      697.43     29.97 o 
   5   2   5     1450.45     1413.30     56.77 o 
   6   2   5      247.13      218.59     19.60 o 
   7   2   5      656.07      693.97     32.71 o 
   8   2   5        0.22       23.63     27.23 o 
  -7   3   5       54.50       60.09     19.45 o 
  -6   3   5      530.53      530.99     27.95 o 
  -5   3   5      122.66      112.54     14.70 o 
  -4   3   5      122.37      114.12     12.68 o 
  -3   3   5      192.08      190.78     12.10 o 
  -2   3   5      495.46      483.01     21.04 o 
  -1   3   5     4946.70     4923.19     98.71 o 
   0   3   5     6087.14     6584.76    105.91 o 
   1   3   5      243.51      259.08     11.96 o 
   2   3   5     2749.68     2724.28     75.51 o 
   3   3   5      817.15      874.81     33.14 o 
   4   3   5       12.99       31.56      8.79 o 
   5   3   5     1414.19     1337.36     50.87 o 
   6   3   5        1.14       -0.72     11.82 o 
   7   3   5      844.29      794.83     40.92 o 
   8   3   5       65.50       25.51     29.97 o 
  -7   4   5       87.19      123.49     21.18 o 
  -6   4   5      796.30      719.33     38.04 o 
  -5   4   5       71.95       56.77     13.40 o 
  -4   4   5      575.15      504.62     23.06 o 
  -3   4   5      186.00      204.33     12.10 o 
  -1   4   5     6794.31     6878.14    118.16 o 
   0   4   5     2055.72     2193.14     64.12 o 
   1   4   5      587.61      587.62     22.62 o 
   2   4   5      647.33      640.08     23.20 o 
   3   4   5       23.46       49.71      7.78 o 
   4   4   5      162.07      179.11     11.67 o 
   5   4   5      761.08      829.27     36.46 o 
   6   4   5       28.52       45.10     15.13 o 
   7   4   5      292.95      308.22     24.93 o 
   8   4   5       73.69       93.37     23.20 o 
  -7   5   5       22.55       19.31     19.16 o 
  -6   5   5      796.00      790.80     36.89 o 
  -5   5   5        0.16       17.15     12.54 o 
  -4   5   5      962.69      985.47     41.07 o 
  -3   5   5      264.11      265.14     14.55 o 
  -2   5   5      212.92      260.53     11.96 o 
  -1   5   5     3078.20     3049.36     83.86 o 
   0   5   5     4660.32     4959.93    100.00 o 
   1   5   5      269.33      262.11     10.95 o 
   2   5   5      739.33      700.74     27.09 o 
   3   5   5       15.57       19.74      7.06 o 
   4   5   5      221.95      226.66     12.39 o 
   5   5   5      857.63      835.61     31.12 o 
   6   5   5        0.66       -6.34     11.96 o 
   7   5   5      184.47      203.75     19.45 o 
   8   5   5       11.59      -24.93     27.67 o 
  -7   6   5        1.83      -18.01     18.01 o 
  -6   6   5      558.57      529.41     28.24 o 
  -5   6   5      170.33      173.78     17.44 o 
  -4   6   5      476.58      488.05     23.49 o 
  -3   6   5        0.59       13.83      8.79 o 
  -2   6   5      188.48      170.61     12.54 o 
  -1   6   5     4012.48     4117.12    101.88 o 
   0   6   5     4478.53     4499.11    102.88 o 
   1   6   5      528.99      575.38     21.47 o 
   2   6   5     1794.00     1801.35     68.73 o 
   3   6   5      166.31      157.64     10.66 o 
   4   6   5        2.76       -3.89      8.07 o 
   5   6   5      923.14      905.79     40.78 o 
   6   6   5        5.10        7.49     16.72 o 
   7   6   5      301.00      300.87     21.76 o 
   8   6   5       14.66       19.45     19.74 o 
  -7   7   5        2.49       51.01     26.37 o 
  -6   7   5      242.02      267.44     21.33 o 
  -5   7   5      100.86      122.34     16.86 o 
  -4   7   5        7.18        3.31     10.52 o 
  -3   7   5        4.08       14.55      9.80 o 
  -2   7   5       76.39       63.26      9.94 o 
  -1   7   5     1931.39     2186.37     80.26 o 
   0   7   5     2797.93     2755.26     89.20 o 
   1   7   5       60.37       83.14      8.50 o 
   2   7   5     1400.92     1433.90     67.15 o 
   3   7   5      287.64      328.11     15.13 o 
   4   7   5       65.50       63.55     11.38 o 
   5   7   5      128.16      147.99     13.98 o 
   6   7   5      130.23      114.84     15.71 o 
   7   7   5      165.53      162.68     19.31 o 
  -6   8   5      361.61      331.42     25.36 o 
  -5   8   5       51.52       39.77     15.42 o 
  -4   8   5      141.70       98.27     14.99 o 
  -3   8   5        1.80        5.91     11.10 o 
  -2   8   5      105.13       93.95     11.67 o 
  -1   8   5     1322.61     1322.51     47.41 o 
   0   8   5     1627.97     1658.26     76.23 o 
   1   8   5       22.21       39.34      8.21 o 
   2   8   5      294.06      276.23     13.98 o 
   3   8   5       58.25       74.50     10.81 o 
   4   8   5       78.22       57.06     11.53 o 
   5   8   5      130.71      142.08     14.99 o 
   6   8   5      325.64      303.47     20.61 o 
   7   8   5       35.01       54.76     16.86 o 
  -6   9   5      259.94      251.59     23.78 o 
  -5   9   5      153.52      144.67     19.02 o 
  -4   9   5      248.58      237.33     18.73 o 
  -3   9   5        2.71       23.49     11.96 o 
  -2   9   5      800.76      801.32     35.45 o 
  -1   9   5      429.88      457.22     20.61 o 
   0   9   5     1815.05     1822.82     86.60 o 
   1   9   5        4.02        4.76     10.23 o 
   2   9   5       51.53       51.30     10.52 o 
   3   9   5       77.96       98.99     12.82 o 
   4   9   5      130.02      124.35     14.12 o 
   5   9   5      559.89      493.24     23.20 o 
   6   9   5       91.27       87.18     17.44 o 
  -5  10   5      145.81      138.33     20.75 o 
  -4  10   5       17.96       12.10     15.13 o 
  -3  10   5      119.77      113.26     17.58 o 
  -2  10   5      199.53      200.29     15.71 o 
  -1  10   5        4.79        9.08     10.23 o 
   0  10   5     1835.92     2077.00    100.72 o 
   1  10   5      235.85      228.54     14.99 o 
   2  10   5      296.14      312.11     17.00 o 
   3  10   5       15.66       24.35     11.10 o 
   4  10   5       46.01       54.32     13.26 o 
   5  10   5      186.98      175.37     18.59 o 
   6  10   5       97.67      113.12     19.02 o 
  -4  11   5        1.49       21.47     14.41 o 
  -3  11   5        2.31       24.78     14.55 o 
  -2  11   5        6.78       -6.63     12.25 o 
  -1  11   5       45.50       39.77     13.69 o 
   0  11   5      759.75      749.01     33.29 o 
   1  11   5      396.06      400.01     20.03 o 
   2  11   5      125.50      105.77     14.27 o 
   3  11   5       64.70       83.29     13.98 o 
   4  11   5       24.83        1.59     13.69 o 
   5  11   5       53.46       45.68     16.72 o 
  -3  12   5        2.83       10.66     16.14 o 
  -2  12   5       77.70       64.12     14.84 o 
  -1  12   5       54.99       63.98     14.55 o 
   0  12   5      464.60      434.74     23.06 o 
   1  12   5      160.11      142.94     16.72 o 
   2  12   5       16.98       43.95     12.97 o 
   3  12   5       55.00       39.91     14.27 o 
   4  12   5       20.42       36.60     16.14 o 
  -2  13   5       95.91       73.78     17.29 o 
  -1  13   5       57.89       47.98     17.15 o 
   0  13   5      608.56      584.60     29.97 o 
   1  13   5       93.59       54.32     16.43 o 
   2  13   5       31.34       53.32     15.56 o 
   3  13   5        0.28        9.22     14.55 o 
  -1 -10   6        3.18       43.81     20.03 o 
   0 -10   6      102.34      138.91     22.05 o 
   1 -10   6      190.76      193.09     24.35 o 
   2 -10   6        2.69       -6.20     19.02 o 
   3 -10   6       91.36      107.50     23.49 o 
  -2  -9   6       25.98       44.09     18.88 o 
  -1  -9   6       26.81       28.53     18.88 o 
   0  -9   6      397.71      385.46     25.36 o 
   1  -9   6      149.13      164.41     21.33 o 
   2  -9   6       20.09       58.36     17.00 o 
   3  -9   6       44.03       48.70     19.16 o 
   4  -9   6        1.23      -17.44     17.44 o 
  -3  -8   6        1.05       24.64     18.44 o 
  -2  -8   6       79.99      114.56     20.03 o 
  -1  -8   6       11.63       14.27     20.61 o 
   0  -8   6      638.20      662.12     30.12 o 
   1  -8   6      670.91      727.54     29.68 o 
   2  -8   6        5.00        8.65     14.84 o 
   3  -8   6       10.44        5.33     18.16 o 
   4  -8   6        0.91        0.43     16.14 o 
   5  -8   6       83.42      130.55     21.90 o 
  -4  -7   6      102.33      113.12     27.09 o 
  -3  -7   6        8.30      -18.59     18.59 o 
  -2  -7   6        2.28       -8.93     15.99 o 
  -1  -7   6       11.16        8.93     14.41 o 
   0  -7   6      580.00      615.58     27.67 o 
   1  -7   6     1229.13     1229.00     51.30 o 
   2  -7   6        0.74       23.06     13.55 o 
   3  -7   6      213.34      214.99     20.32 o 
   4  -7   6       13.31       20.89     17.72 o 
   5  -7   6       28.44       20.17     16.57 o 
   6  -7   6      238.05      238.48     28.53 o 
  -5  -6   6      221.20      191.50     27.38 o 
  -4  -6   6      141.82      116.86     21.76 o 
  -3  -6   6       23.05       12.25     16.28 o 
  -2  -6   6        9.72        7.93     15.71 o 
  -1  -6   6      317.71      310.82     20.03 o 
   0  -6   6       70.90      101.44     13.98 o 
   1  -6   6     1156.61     1133.46     47.70 o 
   2  -6   6       51.57       69.89     13.83 o 
   3  -6   6      418.42      478.40     23.06 o 
   4  -6   6        0.77      -12.25     13.83 o 
   5  -6   6        5.83       29.40     17.29 o 
   6  -6   6      291.06      313.41     25.94 o 
   7  -6   6      111.82      123.35     25.36 o 
  -5  -5   6      319.44      305.05     28.96 o 
  -4  -5   6       24.76       35.02     16.86 o 
  -3  -5   6       49.61       47.84     20.61 o 
  -2  -5   6      304.27      336.18     20.46 o 
  -1  -5   6       90.33       96.26     14.55 o 
   0  -5   6     1063.76     1091.53     43.23 o 
   1  -5   6     1581.63     1613.30     59.80 o 
   2  -5   6      100.88      107.50     13.55 o 
   3  -5   6       75.46       65.13     14.70 o 
   4  -5   6       10.49       28.24     14.12 o 
   5  -5   6       25.53       37.61     17.00 o 
   6  -5   6      132.23      137.18     21.04 o 
   7  -5   6      106.88      117.01     23.92 o 
  -6  -4   6       72.37      107.78     25.07 o 
  -5  -4   6      327.14      350.15     26.80 o 
  -4  -4   6      308.89      327.39     23.34 o 
  -3  -4   6       49.64       30.12     14.84 o 
  -2  -4   6      135.09      175.37     15.71 o 
  -1  -4   6      243.31      253.32     16.43 o 
   0  -4   6     2039.94     2199.92    101.44 o 
   1  -4   6     2806.97     2941.87    113.26 o 
   2  -4   6       48.53       58.50     13.98 o 
   3  -4   6      190.78      170.61     15.42 o 
   4  -4   6        6.18       -3.03     12.10 o 
   5  -4   6       55.44       37.32     17.15 o 
   6  -4   6      231.48      223.06     22.05 o 
   7  -4   6       98.64      121.91     22.33 o 
  -6  -3   6       88.59       84.87     31.12 o 
  -5  -3   6      333.44      381.57     26.23 o 
  -4  -3   6      994.12     1033.60     47.55 o 
  -3  -3   6        2.05       -4.03     14.27 o 
  -2  -3   6       51.81       45.53     13.11 o 
  -1  -3   6      687.22      685.47     29.54 o 
   0  -3   6      261.46      286.32     14.70 o 
   1  -3   6     3790.23     3986.28    124.35 o 
   2  -3   6      145.21      146.40     13.69 o 
   3  -3   6      875.44      981.87     43.08 o 
   4  -3   6        1.98       11.53     14.27 o 
   5  -3   6        9.50        5.33     12.97 o 
   6  -3   6      533.05      546.41     26.80 o 
   7  -3   6      215.84      250.44     24.78 o 
   8  -3   6       50.24       81.85     27.52 o 
  -6  -2   6      130.89      128.39     23.92 o 
  -5  -2   6      216.71      255.91     22.91 o 
  -4  -2   6      532.88      566.44     25.94 o 
  -3  -2   6       66.89       86.46     14.99 o 
  -2  -2   6       24.22       58.94     12.25 o 
  -1  -2   6      173.34      188.33     12.97 o 
   0  -2   6       38.35       35.45      8.79 o 
   1  -2   6     4117.43     3960.48    116.57 o 
   2  -2   6     1645.84     1720.08     80.84 o 
   3  -2   6      354.46      391.80     17.58 o 
   4  -2   6      345.06      369.03     19.60 o 
   5  -2   6      225.80      230.27     20.03 o 
   6  -2   6       97.04       69.45     17.58 o 
   7  -2   6      537.66      617.31     31.27 o 
   8  -2   6        4.59      -14.27     21.61 o 
  -6  -1   6      142.04      101.44     21.47 o 
  -5  -1   6      496.57      463.56     25.36 o 
  -4  -1   6      490.15      480.85     24.06 o 
  -3  -1   6      119.64      130.98     13.55 o 
  -2  -1   6        2.96        2.59      8.79 o 
  -1  -1   6     1997.48     2141.27     89.92 o 
   0  -1   6      112.87      153.46     10.66 o 
   1  -1   6     4314.97     4314.10    115.42 o 
   2  -1   6     2196.10     2194.44     87.03 o 
   3  -1   6      195.43      209.23     13.11 o 
   4  -1   6        5.23       -1.73      9.22 o 
   5  -1   6       99.03      139.49     16.72 o 
   6  -1   6      141.93      175.22     21.47 o 
   7  -1   6      713.69      763.71     36.89 o 
   8  -1   6        4.98        7.64     19.02 o 
  -7   0   6      110.55      104.90     24.35 o 
  -6   0   6      331.45      300.73     25.79 o 
  -5   0   6      173.46      182.57     18.44 o 
  -4   0   6      805.61      742.10     36.89 o 
  -3   0   6       73.43       87.47     11.82 o 
  -2   0   6       93.37      101.59     10.95 o 
  -1   0   6     2066.97     1832.18     78.96 o 
   0   0   6        1.50        1.44      6.05 o 
   1   0   6     8238.64     7996.04    147.70 o 
   2   0   6     1623.59     1510.99     71.18 o 
   3   0   6      727.93      757.23     32.42 o 
   4   0   6       37.29       37.18      9.80 o 
   5   0   6       62.64       77.24     15.13 o 
   6   0   6      534.99      539.78     24.78 o 
   7   0   6      332.35      394.10     25.36 o 
   8   0   6        6.95       26.37     20.61 o 
  -7   1   6       77.20       74.35     24.21 o 
  -6   1   6      443.78      392.81     27.67 o 
  -5   1   6       86.83       59.51     15.56 o 
  -4   1   6     1685.55     1669.64     63.83 o 
  -3   1   6       71.74       78.39     14.27 o 
  -2   1   6       57.67       35.59      8.93 o 
  -1   1   6      655.58      651.60     26.08 o 
   0   1   6      389.64      339.20     15.42 o 
   1   1   6     4560.31     4319.86    105.05 o 
   2   1   6     1275.53     1098.73     40.92 o 
   3   1   6     1448.92     1318.91     48.70 o 
   4   1   6      298.76      271.77     15.56 o 
   5   1   6      228.48      265.28     18.44 o 
   6   1   6      224.12      238.62     23.34 o 
   7   1   6      441.06      472.92     28.53 o 
   8   1   6        2.51      -19.31     19.31 o 
  -7   2   6       59.87      113.40     28.24 o 
  -6   2   6      378.88      413.12     24.93 o 
  -5   2   6        9.56        8.36     12.82 o 
  -4   2   6     1245.16     1237.35     51.59 o 
  -3   2   6      456.52      466.30     17.58 o 
  -2   2   6       28.28       19.74      7.78 o 
  -1   2   6      952.53      959.25     37.47 o 
   0   2   6      209.71      251.74     11.38 o 
   1   2   6     4120.05     4132.39     98.13 o 
   2   2   6     5611.92     5270.17    117.01 o 
   3   2   6      420.25      444.25     20.03 o 
   4   2   6      604.59      530.99     24.06 o 
   5   2   6      195.86      202.60     16.72 o 
   6   2   6        1.01       11.82     13.26 o 
   7   2   6      447.31      472.20     31.99 o 
   8   2   6        8.41        5.91     22.05 o 
  -7   3   6      102.90      135.88     26.95 o 
  -6   3   6     1054.08     1042.68     40.49 o 
  -5   3   6        0.37        1.44     13.11 o 
  -4   3   6     1227.70     1281.88     50.00 o 
  -3   3   6       16.86       24.64      9.22 o 
  -2   3   6       27.85       47.55      8.21 o 
  -1   3   6     2479.14     2489.84     79.40 o 
   0   3   6      125.48      135.31      8.93 o 
   1   3   6     5140.63     5304.18    106.92 o 
   2   3   6     6388.32     6168.47    122.63 o 
   3   3   6       31.61       20.32      7.35 o 
   4   3   6      333.13      347.99     15.99 o 
   5   3   6       53.04       53.17     13.40 o 
   6   3   6        0.16        2.88     15.56 o 
   7   3   6      388.95      392.95     30.55 o 
   8   3   6      122.59      144.82     26.08 o 
  -7   4   6       73.17       90.64     22.33 o 
  -6   4   6      893.60      830.14     42.65 o 
  -5   4   6       27.38        3.75     13.11 o 
  -4   4   6     2224.50     2205.82    104.18 o 
  -3   4   6        2.39        3.46      8.93 o 
  -2   4   6      125.87      140.35     10.52 o 
  -1   4   6     1937.96     1902.65     71.18 o 
   0   4   6      435.20      473.64     20.46 o 
   1   4   6     2332.28     2297.61     72.05 o 
   2   4   6      165.70      158.79      9.22 o 
   3   4   6      170.35      200.87     11.10 o 
   4   4   6       11.91        6.63      8.93 o 
   5   4   6      253.42      249.72     18.88 o 
   6   4   6        8.21       23.78     12.82 o 
   7   4   6      544.28      553.04     29.68 o 
   8   4   6      133.49      156.78     25.94 o 
  -7   5   6        5.26       -3.60     19.45 o 
  -6   5   6      281.41      322.63     24.50 o 
  -5   5   6       31.87       37.90     14.99 o 
  -4   5   6      759.57      721.92     30.69 o 
  -3   5   6      377.86      408.51     19.74 o 
  -2   5   6      477.12      502.46     20.75 o 
  -1   5   6      265.63      293.52     12.10 o 
   0   5   6     2097.14     2098.76     72.77 o 
   1   5   6      381.79      353.90     16.86 o 
   2   5   6     2427.70     2244.87     77.24 o 
   3   5   6        5.00       -5.91      7.20 o 
   4   5   6       57.76       46.54      9.65 o 
   5   5   6      393.47      433.73     18.44 o 
   6   5   6       12.65       26.37     12.97 o 
   7   5   6      459.59      496.70     28.39 o 
   8   5   6       47.39       31.27     22.62 o 
  -6   6   6      341.63      335.89     24.64 o 
  -5   6   6        3.06        5.19     14.12 o 
  -4   6   6      412.82      385.46     19.45 o 
  -3   6   6      213.89      211.24     14.12 o 
  -2   6   6       63.08       59.51      9.94 o 
  -1   6   6      114.04      126.37     10.23 o 
   0   6   6     1156.28     1211.42     60.38 o 
   1   6   6       62.99       46.25      7.78 o 
   2   6   6     2208.06     2356.69     84.44 o 
   3   6   6      333.53      323.50     13.55 o 
   4   6   6      126.58      122.05     12.25 o 
   5   6   6       34.41       48.56     12.82 o 
   6   6   6       59.22       71.33     14.41 o 
   7   6   6      226.81      230.12     20.32 o 
   8   6   6      116.42      216.29     27.81 o 
  -6   7   6      394.29      371.62     25.51 o 
  -5   7   6      121.11      127.81     18.16 o 
  -4   7   6      347.08      294.68     18.44 o 
  -3   7   6       68.11       77.96     11.96 o 
  -2   7   6        3.25       15.13      8.50 o 
  -1   7   6      600.25      637.05     26.80 o 
   0   7   6     1720.86     1736.79     74.93 o 
   1   7   6      274.96      288.77     12.39 o 
   2   7   6     2807.33     3136.54     99.14 o 
   3   7   6      856.02      892.82     36.46 o 
   4   7   6       46.16       42.65     10.52 o 
   5   7   6       41.06       50.87     12.97 o 
   6   7   6        8.30        0.29     13.83 o 
   7   7   6       89.75      119.60     19.60 o 
  -6   8   6      325.56      321.48     25.51 o 
  -5   8   6      327.07      314.13     22.05 o 
  -4   8   6      246.51      231.71     17.87 o 
  -3   8   6      446.51      459.09     21.04 o 
  -2   8   6       79.24      104.61     11.38 o 
  -1   8   6      393.59      403.04     18.16 o 
   0   8   6     2282.69     2242.86     91.79 o 
   1   8   6      226.36      229.40     12.97 o 
   2   8   6     3170.60     3154.41    106.34 o 
   3   8   6        1.66       15.27      9.08 o 
   4   8   6      296.28      300.30     16.43 o 
   5   8   6       99.78       87.90     14.55 o 
   6   8   6       22.55       13.55     13.69 o 
   7   8   6      147.95      118.59     19.16 o 
  -6   9   6      149.10      152.02     21.76 o 
  -5   9   6      192.63      192.08     21.76 o 
  -4   9   6       69.07       56.20     14.70 o 
  -3   9   6      363.00      366.72     19.45 o 
  -2   9   6       14.03       18.16     10.23 o 
  -1   9   6      229.69      195.54     14.41 o 
   0   9   6     1126.57     1184.04     48.56 o 
   1   9   6        2.41       13.83     11.38 o 
   2   9   6     1016.79     1031.58     41.79 o 
   3   9   6       39.41       58.79     11.67 o 
   4   9   6       43.01       35.88     11.82 o 
   5   9   6      160.12      153.89     16.86 o 
   6   9   6       46.66       33.43     15.71 o 
  -5  10   6      193.86      238.05     23.06 o 
  -4  10   6       19.27       10.95     14.70 o 
  -3  10   6       88.03       88.62     15.71 o 
  -2  10   6        0.30       -7.06     12.39 o 
  -1  10   6        7.02       15.42     10.66 o 
   0  10   6      476.12      515.72     20.61 o 
   1  10   6      118.01      109.95     13.26 o 
   2  10   6      544.86      516.58     20.17 o 
   3  10   6      598.36      605.35     22.33 o 
   4  10   6        3.29        7.78     12.39 o 
   5  10   6       17.46       19.60     14.84 o 
   6  10   6       59.82       69.60     17.29 o 
  -4  11   6       39.34       48.56     19.31 o 
  -3  11   6      160.15      194.39     19.45 o 
  -2  11   6        0.35      -11.10     12.10 o 
  -1  11   6       61.92       76.80     14.12 o 
   0  11   6      334.15      343.38     18.88 o 
   1  11   6       18.81       24.35     11.53 o 
   2  11   6      222.10      214.99     17.58 o 
   3  11   6      112.92       81.99     14.99 o 
   4  11   6        2.06        1.44     13.40 o 
   5  11   6        0.06       10.81     14.27 o 
  -3  12   6      156.92      113.55     21.04 o 
  -2  12   6       14.69       15.27     13.83 o 
  -1  12   6       27.88       40.06     13.98 o 
   0  12   6      565.89      524.08     24.50 o 
   1  12   6       49.73       22.77     12.97 o 
   2  12   6      248.59      252.60     19.16 o 
   3  12   6      128.47      124.21     17.15 o 
   4  12   6        1.25       -0.29     14.41 o 
  -2  13   6       15.45       13.83     15.13 o 
  -1  13   6       19.39       12.97     14.27 o 
   0  13   6      254.95      264.27     21.33 o 
   1  13   6       37.70       21.18     14.12 o 
   2  13   6      220.19      243.81     20.46 o 
   3  13   6      131.08      113.12     19.89 o 
  -1  -9   7        1.74        6.34     18.59 o 
   0  -9   7      161.22      154.62     22.19 o 
   1  -9   7       69.22       94.24     21.18 o 
   2  -9   7      177.91      175.51     23.06 o 
   3  -9   7      144.13      128.10     24.06 o 
   4  -9   7        5.46      -12.54     25.94 o 
  -3  -8   7       55.59       19.74     22.48 o 
  -2  -8   7       89.41      109.80     20.89 o 
  -1  -8   7        6.09       -3.75     19.31 o 
   0  -8   7      138.13      121.62     19.16 o 
   1  -8   7      262.57      197.41     22.77 o 
   2  -8   7       70.75       67.15     19.31 o 
   3  -8   7      437.27      499.73     29.54 o 
   4  -8   7        0.42       -3.46     16.72 o 
   5  -8   7       24.88       24.64     20.61 o 
  -3  -7   7       36.69       59.22     22.48 o 
  -2  -7   7      109.68       92.80     20.61 o 
  -1  -7   7      132.18      124.07     21.18 o 
   0  -7   7      228.52      222.05     20.75 o 
   1  -7   7      194.34      220.03     20.61 o 
   2  -7   7        0.75      -13.98     13.98 o 
   3  -7   7      302.14      326.52     24.93 o 
   4  -7   7       63.68       50.87     20.46 o 
   5  -7   7       33.24       49.86     24.64 o 
   6  -7   7        5.13        2.31     19.31 o 
  -4  -6   7       51.56       35.16     19.02 o 
  -3  -6   7      411.15      365.28     26.66 o 
  -2  -6   7      114.76      121.62     18.01 o 
  -1  -6   7        1.04      -15.42     15.85 o 
   0  -6   7      536.87      567.16     27.67 o 
   1  -6   7      463.32      461.25     23.06 o 
   2  -6   7       50.36       74.21     19.45 o 
   3  -6   7      147.35      166.00     18.59 o 
   4  -6   7       54.53       45.53     17.15 o 
   5  -6   7        3.41       14.55     21.18 o 
   6  -6   7       15.03       12.10     19.74 o 
  -5  -5   7      232.57      269.60     29.25 o 
  -4  -5   7      103.68      132.42     22.91 o 
  -3  -5   7      253.89      290.64     23.20 o 
  -2  -5   7       66.27       63.26     15.71 o 
  -1  -5   7      470.88      484.31     24.35 o 
   0  -5   7       63.02       68.01     13.26 o 
   1  -5   7     1554.76     1559.99     60.23 o 
   2  -5   7        1.94      -10.66     14.55 o 
   3  -5   7      747.45      762.99     31.41 o 
   4  -5   7       11.48        9.51     13.26 o 
   5  -5   7        1.46       12.54     15.42 o 
   6  -5   7       89.17      125.94     19.74 o 
   7  -5   7       10.07       -2.16     23.78 o 
  -5  -4   7      147.33      138.48     24.35 o 
  -4  -4   7      267.82      299.00     24.78 o 
  -3  -4   7        5.23       21.47     14.55 o 
  -2  -4   7      513.56      549.73     23.92 o 
  -1  -4   7      116.30      125.36     15.85 o 
   0  -4   7      140.29      138.62     14.12 o 
   1  -4   7     2048.53     2138.39     75.07 o 
   2  -4   7      233.10      220.32     16.28 o 
   3  -4   7     1676.45     1804.52     70.32 o 
   4  -4   7      215.92      216.00     18.59 o 
   5  -4   7      377.52      349.29     25.36 o 
   6  -4   7        0.75        6.05     17.15 o 
   7  -4   7       71.83      132.14     23.92 o 
  -6  -3   7        9.13        6.92     21.90 o 
  -5  -3   7      313.20      307.93     26.95 o 
  -4  -3   7      367.27      374.22     24.35 o 
  -3  -3   7       37.88       43.23     15.13 o 
  -2  -3   7      353.97      319.17     19.89 o 
  -1  -3   7      332.13      368.17     18.01 o 
   0  -3   7      653.01      728.55     27.67 o 
   1  -3   7     1836.05     1857.26     66.28 o 
   2  -3   7       52.69       68.16     11.96 o 
   3  -3   7     1235.60     1249.60     51.30 o 
   4  -3   7      607.16      669.90     34.44 o 
   5  -3   7      117.85      109.51     18.16 o 
   6  -3   7        6.59       13.11     19.74 o 
   7  -3   7      112.19      145.54     23.49 o 
  -6  -2   7      102.79       99.14     24.78 o 
  -5  -2   7      487.95      478.40     28.96 o 
  -4  -2   7     1119.71     1088.36     47.55 o 
  -3  -2   7       62.94       76.52     15.27 o 
  -2  -2   7      490.27      515.00     21.76 o 
  -1  -2   7       28.47       29.40     10.52 o 
   0  -2   7      536.14      550.45     25.51 o 
   1  -2   7     2155.88     1944.58     93.09 o 
   2  -2   7       36.16       36.31      9.65 o 
   3  -2   7     1552.20     1537.07     59.80 o 
   4  -2   7      167.24      171.33     15.71 o 
   5  -2   7       18.35       12.10     16.43 o 
   6  -2   7       13.66       20.75     17.72 o 
   7  -2   7       85.74       75.79     20.61 o 
   8  -2   7        5.66      -22.05     22.05 o 
  -6  -1   7      139.83      132.28     24.50 o 
  -5  -1   7      374.08      339.63     24.78 o 
  -4  -1   7     1757.04     1725.26     72.34 o 
  -3  -1   7      173.72      164.70     15.99 o 
  -2  -1   7     1688.15     1625.55     60.52 o 
  -1  -1   7      360.32      376.67     17.72 o 
   0  -1   7       18.17       28.68      8.65 o 
   1  -1   7     4136.91     3750.54    117.44 o 
   2  -1   7     1125.00     1130.58     44.24 o 
   3  -1   7     1152.99     1172.08     47.26 o 
   4  -1   7       52.87       73.20     14.41 o 
   5  -1   7      186.93      239.78     19.45 o 
   6  -1   7      230.15      201.16     20.17 o 
   7  -1   7      201.83      211.97     24.50 o 
   8  -1   7       44.13       66.14     26.37 o 
  -6   0   7       23.19       29.83     21.33 o 
  -5   0   7      176.32      187.04     21.04 o 
  -4   0   7     1215.06     1180.00     49.14 o 
  -3   0   7        0.08        1.01     13.69 o 
  -2   0   7     1217.41     1179.28     49.14 o 
  -1   0   7        1.18       11.53      7.93 o 
   0   0   7       96.18      110.95     10.09 o 
   1   0   7     3171.39     3013.63    101.59 o 
   2   0   7     2181.55     2198.91     89.34 o 
   3   0   7      415.20      389.35     22.33 o 
   4   0   7      734.08      783.59     35.88 o 
   5   0   7      143.10      168.88     18.01 o 
   6   0   7       11.33       -1.87     14.99 o 
   7   0   7      229.66      262.26     26.37 o 
   8   0   7        8.46       34.44     21.33 o 
  -6   1   7       76.40       74.93     20.89 o 
  -5   1   7      169.34      185.31     19.45 o 
  -4   1   7      553.47      500.59     23.06 o 
  -3   1   7        1.89       -4.61      9.80 o 
  -2   1   7      434.45      459.09     23.78 o 
  -1   1   7      184.90      164.85     11.53 o 
   0   1   7      603.65      632.44     26.95 o 
   1   1   7     2160.35     2086.51     82.13 o 
   2   1   7     2967.32     2690.71     96.40 o 
   3   1   7       98.15      102.02     12.97 o 
   4   1   7     1716.27     1537.36     56.63 o 
   5   1   7        1.30       -0.43     15.71 o 
   6   1   7      215.05      201.30     19.45 o 
   7   1   7      184.59      201.59     24.35 o 
   8   1   7       47.30       83.58     25.51 o 
  -6   2   7      258.08      231.85     25.79 o 
  -5   2   7      164.18      124.64     17.58 o 
  -4   2   7     1733.50     1669.07     66.72 o 
  -3   2   7        5.65       18.59      9.94 o 
  -2   2   7      996.06      919.33     39.63 o 
  -1   2   7      284.17      295.11     13.11 o 
   0   2   7       17.65       17.72      8.50 o 
   1   2   7     2782.89     2717.65     88.91 o 
   2   2   7      442.55      401.74     19.74 o 
   3   2   7      192.09      222.63     13.69 o 
   4   2   7      465.72      436.90     18.59 o 
   5   2   7       18.44       20.46     13.26 o 
   6   2   7        1.57        2.88     13.11 o 
   7   2   7      146.53      134.15     24.50 o 
   8   2   7       45.89       68.01     28.68 o 
  -6   3   7      427.80      433.44     27.23 o 
  -5   3   7        0.18        2.88     14.27 o 
  -4   3   7     2813.72     2682.93    123.92 o 
  -3   3   7      618.45      657.80     27.38 o 
  -2   3   7     1103.59     1063.43     43.52 o 
  -1   3   7        1.99       12.25      7.20 o 
   0   3   7      536.56      529.99     24.64 o 
   1   3   7     7452.32     7046.73    135.88 o 
   2   3   7     4720.74     4450.70    114.41 o 
   3   3   7      501.74      534.02     22.77 o 
   4   3   7      683.05      632.01     29.25 o 
   5   3   7       53.56       53.03     13.26 o 
   6   3   7        0.60        8.21     12.25 o 
   7   3   7      197.89      251.02     25.65 o 
   8   3   7        4.79       46.54     25.36 o 
  -6   4   7      181.35      232.57     22.19 o 
  -5   4   7        5.71        6.05     14.41 o 
  -4   4   7      817.66      793.25     34.29 o 
  -3   4   7      645.02      692.81     33.00 o 
  -2   4   7      341.90      355.92     14.99 o 
  -1   4   7      818.97      847.57     33.43 o 
   0   4   7       19.69       20.03      7.06 o 
   1   4   7     1288.70     1274.39     60.52 o 
   2   4   7     7993.79     7515.77    144.10 o 
   3   4   7       36.45       54.76     10.09 o 
   4   4   7     1476.92     1389.81     51.87 o 
   5   4   7        7.49       10.37     14.99 o 
   6   4   7       44.09       72.19     14.84 o 
   7   4   7      417.11      430.27     30.26 o 
   8   4   7       41.85       27.52     25.79 o 
  -6   5   7      118.19      150.72     21.04 o 
  -5   5   7        0.15       -9.22     14.12 o 
  -4   5   7      569.36      548.86     22.19 o 
  -3   5   7      403.49      394.82     18.16 o 
  -2   5   7       38.43       24.64      9.37 o 
  -1   5   7       13.12       27.67      7.93 o 
   0   5   7       99.78      118.59      9.37 o 
   1   5   7      444.11      406.64     16.57 o 
   2   5   7     3699.22     3748.37    106.05 o 
   3   5   7      372.98      389.92     18.01 o 
   4   5   7      929.88      947.14     40.20 o 
   5   5   7      146.89      170.47     15.56 o 
   6   5   7       18.46        4.90     13.98 o 
   7   5   7      125.27      145.10     21.18 o 
   8   5   7      105.81      137.32     26.51 o 
  -6   6   7      191.66      163.41     22.77 o 
  -5   6   7       39.70       51.01     15.85 o 
  -4   6   7     1030.19     1048.30     46.83 o 
  -3   6   7      278.75      259.95     16.43 o 
  -2   6   7      270.86      298.86     14.84 o 
  -1   6   7        8.53       26.66      8.50 o 
   0   6   7      241.99      275.66     13.40 o 
   1   6   7     1426.08     1521.66     46.98 o 
   2   6   7     2518.22     2547.04     89.34 o 
   3   6   7       44.98       44.38      9.22 o 
   4   6   7      215.36      238.48     14.55 o 
   5   6   7        1.07      -12.82     12.82 o 
   6   6   7        3.80        6.05     13.83 o 
   7   6   7       45.89       37.32     17.58 o 
   8   6   7       65.02      101.73     29.68 o 
  -6   7   7      142.20      150.00     22.05 o 
  -5   7   7      169.18      175.65     19.89 o 
  -4   7   7      947.11      977.55     45.97 o 
  -3   7   7     1551.52     1561.57     58.79 o 
  -2   7   7      270.08      281.13     15.42 o 
  -1   7   7      259.87      268.74     13.55 o 
   0   7   7      187.35      194.53     11.96 o 
   1   7   7      626.83      622.78     27.81 o 
   2   7   7     4009.58     3859.47    113.98 o 
   3   7   7       28.98       23.78      9.94 o 
   4   7   7      855.42      884.61     37.18 o 
   5   7   7        0.59        4.61     11.24 o 
   6   7   7       22.04        2.31     13.55 o 
   7   7   7      119.02      112.11     19.16 o 
  -6   8   7      117.47      127.38     27.67 o 
  -5   8   7      144.51      191.94     21.61 o 
  -4   8   7      422.68      394.54     22.48 o 
  -3   8   7     1313.96     1311.28     53.75 o 
  -2   8   7       52.31       53.89     11.38 o 
  -1   8   7      340.40      361.83     16.28 o 
   0   8   7       81.52       96.40     10.66 o 
   1   8   7      493.77      500.73     21.90 o 
   2   8   7     3940.87     3924.03    122.91 o 
   3   8   7      254.99      252.74     17.00 o 
   4   8   7      824.08      844.12     37.32 o 
   5   8   7       37.95       27.95     12.54 o 
   6   8   7       33.19       32.28     14.41 o 
   7   8   7       72.94       58.65     19.16 o 
  -5   9   7       25.25        4.18     17.72 o 
  -4   9   7      303.55      249.86     20.17 o 
  -3   9   7      295.83      334.59     20.32 o 
  -2   9   7       18.08       34.44     12.10 o 
  -1   9   7       28.88       32.57     10.37 o 
   0   9   7       18.81       23.34     10.23 o 
   1   9   7       66.62       54.47     10.66 o 
   2   9   7      407.10      412.98     18.30 o 
   3   9   7      455.31      429.41     21.90 o 
   4   9   7       25.93       29.83     12.10 o 
   5   9   7      143.46      164.85     17.72 o 
   6   9   7        1.60      -11.67     15.13 o 
  -5  10   7       88.10       64.41     20.89 o 
  -4  10   7      223.47      248.28     23.78 o 
  -3  10   7      321.32      320.76     21.04 o 
  -2  10   7       13.44       21.61     11.53 o 
  -1  10   7       43.67       46.98     12.25 o 
   0  10   7      256.89      260.81     15.85 o 
   1  10   7       39.37       43.95     11.82 o 
   2  10   7      747.73      741.66     33.29 o 
   3  10   7      416.05      395.26     19.45 o 
   4  10   7        1.98       17.58     12.25 o 
   5  10   7       46.39       37.18     15.13 o 
   6  10   7        0.30       15.13     14.99 o 
  -4  11   7       34.60       38.04     15.71 o 
  -3  11   7      510.90      537.91     27.95 o 
  -2  11   7        9.40       -3.46     12.10 o 
  -1  11   7      140.83      130.26     15.56 o 
   0  11   7      119.97      149.43     15.13 o 
   1  11   7       45.04       43.37     12.54 o 
   2  11   7     1160.12     1088.79     46.69 o 
   3  11   7      215.87      202.46     17.00 o 
   4  11   7       29.33        6.34     12.97 o 
   5  11   7        1.82      -15.13     15.13 o 
  -3  12   7      235.92      266.72     23.06 o 
  -2  12   7       88.40       89.48     16.28 o 
  -1  12   7       65.57       59.80     15.27 o 
   0  12   7        1.58        6.92     12.54 o 
   1  12   7       16.10       18.88     12.82 o 
   2  12   7      410.74      428.25     22.77 o 
   3  12   7      385.87      358.37     23.20 o 
   4  12   7       58.17       68.88     15.56 o 
  -2  13   7       55.51       73.49     16.14 o 
  -1  13   7        6.11       17.29     14.84 o 
   0  13   7        0.56       29.68     14.27 o 
   1  13   7        9.13       14.70     13.83 o 
   2  13   7      157.23      169.46     19.45 o 
   3  13   7      155.22      140.06     18.88 o 
   1  -9   8        0.76      -13.11     17.58 o 
   2  -9   8       51.64       45.97     20.89 o 
  -1  -8   8        0.49       42.36     20.46 o 
   0  -8   8        9.59        8.36     17.00 o 
   1  -8   8        6.28       23.06     19.74 o 
   2  -8   8       71.95       73.34     19.16 o 
   3  -8   8      182.11      149.57     24.06 o 
   4  -8   8       16.01       28.68     19.74 o 
  -3  -7   8      161.59      200.44     25.51 o 
  -2  -7   8      110.78      126.66     22.05 o 
  -1  -7   8       12.08       35.74     17.15 o 
   0  -7   8        4.26        1.30     15.42 o 
   1  -7   8       38.38       34.15     16.86 o 
   2  -7   8      252.09      257.21     22.48 o 
   3  -7   8      484.35      507.22     29.54 o 
   4  -7   8       21.32       12.54     18.73 o 
   5  -7   8       47.08       34.01     21.04 o 
  -3  -6   8      269.75      241.22     25.22 o 
  -2  -6   8      373.04      375.23     25.79 o 
  -1  -6   8        1.40      -19.16     21.47 o 
   0  -6   8        3.39       27.67     13.11 o 
   1  -6   8      101.18      118.74     17.00 o 
   2  -6   8      113.58      103.75     17.29 o 
   3  -6   8      683.78      717.45     31.12 o 
   4  -6   8        0.41      -15.71     15.71 o 
   5  -6   8      137.54      144.38     23.78 o 
   6  -6   8        0.02       -5.19     20.17 o 
  -4  -5   8       21.24       32.85     20.61 o 
  -3  -5   8      172.41      171.33     22.19 o 
  -2  -5   8      391.98      412.69     24.64 o 
  -1  -5   8        0.53       18.59     17.15 o 
   0  -5   8       43.23       47.41     14.55 o 
   1  -5   8      128.12      120.03     16.86 o 
   2  -5   8        2.57       12.97     12.82 o 
   3  -5   8      733.22      776.97     29.54 o 
   4  -5   8      149.60      167.73     20.03 o 
   5  -5   8       86.02       97.12     20.46 o 
   6  -5   8        0.64      -21.47     21.47 o 
  -5  -4   8      103.39      159.80     24.93 o 
  -4  -4   8      221.23      227.67     24.06 o 
  -3  -4   8       87.53      123.20     19.45 o 
  -2  -4   8      471.05      451.45     24.35 o 
  -1  -4   8        1.57      -17.72     17.72 o 
   0  -4   8      169.62      182.14     17.44 o 
   1  -4   8       36.63       13.69     12.25 o 
   2  -4   8        2.40        2.59     12.39 o 
   3  -4   8      865.20      917.17     43.08 o 
   4  -4   8      417.89      424.80     23.78 o 
   5  -4   8       81.92      101.30     19.74 o 
   6  -4   8       18.45        6.34     24.21 o 
   7  -4   8       23.94       15.99     20.89 o 
  -5  -3   8      236.69      260.38     27.09 o 
  -4  -3   8      317.86      343.81     25.51 o 
  -3  -3   8      513.09      505.49     25.94 o 
  -2  -3   8     1002.42     1004.35     47.41 o 
  -1  -3   8       18.62       -1.73     16.72 o 
   0  -3   8        4.02        4.18     10.23 o 
   1  -3   8      386.87      385.17     19.60 o 
   2  -3   8       12.96       34.01     13.83 o 
   3  -3   8     1071.61     1002.48     43.08 o 
   4  -3   8      195.57      167.58     17.72 o 
   5  -3   8      132.44      116.43     19.45 o 
   6  -3   8       79.76       80.41     20.61 o 
   7  -3   8        7.61        3.89     19.89 o 
  -5  -2   8      117.25       84.15     24.21 o 
  -4  -2   8      469.49      452.03     27.67 o 
  -3  -2   8      262.62      237.18     21.47 o 
  -2  -2   8     1954.89     1868.64     68.88 o 
  -1  -2   8        1.39      -11.53     11.53 o 
   0  -2   8      120.13      110.23     14.41 o 
   1  -2   8      707.31      704.20     32.13 o 
   2  -2   8        1.65        3.17     11.67 o 
   3  -2   8     1923.02     1980.60     72.19 o 
   4  -2   8      475.69      464.57     22.48 o 
   5  -2   8      207.82      194.96     22.19 o 
   6  -2   8       21.24       31.56     18.30 o 
   7  -2   8       44.04       46.69     21.90 o 
  -6  -1   8       12.21        4.47     21.33 o 
  -5  -1   8      118.09      135.02     23.20 o 
  -4  -1   8      649.82      650.02     29.68 o 
  -3  -1   8        2.92       10.23     13.26 o 
  -2  -1   8     1303.79     1354.36     52.74 o 
  -1  -1   8      244.51      264.56     17.58 o 
   0  -1   8       80.26       82.86     11.82 o 
   1  -1   8      476.44      456.64     19.60 o 
   2  -1   8      114.27       98.13     12.10 o 
   3  -1   8     1380.75     1344.27     55.62 o 
   4  -1   8     1284.74     1352.49     56.34 o 
   5  -1   8       46.47       31.70     17.72 o 
   6  -1   8       31.03       40.35     16.28 o 
   7  -1   8       92.96      125.08     21.47 o 
   8  -1   8        4.28       -0.43     21.61 o 
  -6   0   8       38.79       69.17     23.92 o 
  -5   0   8      100.44      129.97     19.74 o 
  -4   0   8      628.84      654.48     30.55 o 
  -3   0   8        0.55       25.94     12.82 o 
  -2   0   8      441.72      476.96     20.17 o 
  -1   0   8       35.01       21.76     10.81 o 
   0   0   8       17.88       34.01     10.66 o 
   1   0   8      385.89      392.37     16.57 o 
   2   0   8      470.43      415.14     17.44 o 
   3   0   8      263.17      276.95     17.29 o 
   4   0   8     1582.91     1547.30     61.67 o 
   5   0   8      270.01      307.65     22.62 o 
   6   0   8       94.80      121.04     20.17 o 
   7   0   8        5.39        9.94     18.88 o 
   8   0   8        0.40      -11.38     23.92 o 
  -6   1   8       43.65       35.45     21.90 o 
  -5   1   8       87.11       92.51     17.72 o 
  -4   1   8     1304.54     1206.37     49.14 o 
  -3   1   8       30.21       39.48     13.69 o 
  -2   1   8     1695.91     1646.15     61.38 o 
  -1   1   8      226.80      235.89     14.41 o 
   0   1   8      130.51      124.07     11.82 o 
   1   1   8      957.26      952.19     38.91 o 
   2   1   8      647.65      611.83     26.66 o 
   3   1   8     1428.10     1396.44     53.60 o 
   4   1   8     1744.30     1743.42     64.56 o 
   5   1   8        9.49      -12.68     12.68 o 
   6   1   8      237.03      195.54     24.64 o 
   7   1   8        3.25       31.27     18.73 o 
   8   1   8        4.80       14.70     25.94 o 
  -6   2   8       26.41       37.32     22.62 o 
  -5   2   8       23.76       20.46     15.27 o 
  -4   2   8     1036.63      986.05     43.81 o 
  -3   2   8       22.54       31.56     11.96 o 
  -2   2   8     2636.85     2446.03    108.36 o 
  -1   2   8     1297.90     1279.57     49.57 o 
   0   2   8      271.51      287.76     13.55 o 
   1   2   8      590.22      566.30     25.07 o 
   2   2   8     1334.24     1325.11     51.73 o 
   3   2   8     1529.60     1514.88     54.76 o 
   4   2   8     2288.25     2252.80    110.52 o 
   5   2   8      162.97      156.20     16.72 o 
   6   2   8      218.81      194.39     19.02 o 
   7   2   8       77.59       67.15     21.61 o 
   8   2   8       10.17      -21.47     21.47 o 
  -6   3   8       21.11       -4.47     20.75 o 
  -5   3   8       54.80       60.95     18.01 o 
  -4   3   8     1429.47     1362.86     57.35 o 
  -3   3   8      456.74      446.27     19.89 o 
  -2   3   8     1147.14     1049.60     43.52 o 
  -1   3   8     1336.53     1243.98     49.14 o 
   0   3   8        3.71        9.22      7.78 o 
   1   3   8        6.53        1.15      8.36 o 
   2   3   8      581.09      499.87     23.49 o 
   3   3   8     1010.58     1007.23     40.06 o 
   4   3   8     3046.03     3153.26    123.63 o 
   5   3   8       29.98       20.17     13.69 o 
   6   3   8      203.50      180.70     19.45 o 
   7   3   8       71.00       76.95     21.04 o 
   8   3   8       25.87       29.25     24.78 o 
  -6   4   8        1.79        0.00     18.59 o 
  -5   4   8       69.21       31.70     16.28 o 
  -4   4   8     1261.28     1396.29     57.49 o 
  -3   4   8      636.45      618.32     29.11 o 
  -2   4   8      737.82      708.81     25.94 o 
  -1   4   8     1347.91     1305.22     47.41 o 
   0   4   8      103.32      120.46     10.09 o 
   1   4   8      132.54      123.63     10.52 o 
   2   4   8      829.74      817.46     35.74 o 
   3   4   8       84.62       95.68     11.67 o 
   4   4   8     1590.12     1619.06     62.54 o 
   5   4   8      109.79      135.88     15.85 o 
   6   4   8       56.85       51.15     15.27 o 
   7   4   8        5.46       -5.48     20.17 o 
   8   4   8        1.25       19.02     23.78 o 
  -6   5   8        4.52       13.98     20.32 o 
  -5   5   8        2.56        8.21     18.16 o 
  -4   5   8     1224.83     1164.73     44.96 o 
  -3   5   8      339.74      341.94     20.75 o 
  -2   5   8     1901.93     2038.10     93.81 o 
  -1   5   8     1107.81     1150.46     44.53 o 
   0   5   8      185.32      217.01     12.25 o 
   1   5   8      265.75      264.99     12.68 o 
   2   5   8     1475.07     1492.84     51.01 o 
   3   5   8       17.14       17.00      9.51 o 
   4   5   8     1339.62     1376.69     54.76 o 
   5   5   8      158.65      159.80     19.74 o 
   6   5   8       17.43       12.54     13.83 o 
   7   5   8        0.47        4.61     18.16 o 
   8   5   8        1.38        8.21     21.76 o 
  -6   6   8        1.77       20.17     19.02 o 
  -5   6   8       31.82       54.90     17.72 o 
  -4   6   8      688.20      701.89     33.00 o 
  -3   6   8      731.04      775.09     33.14 o 
  -2   6   8      783.69      785.76     31.56 o 
  -1   6   8      432.12      408.51     19.45 o 
   0   6   8      328.04      358.37     15.71 o 
   1   6   8      187.84      202.17     12.39 o 
   2   6   8     2217.51     2202.37     88.91 o 
   3   6   8       44.71       59.51     10.52 o 
   4   6   8     2138.73     2121.53    100.58 o 
   5   6   8      258.40      264.99     17.72 o 
   6   6   8      110.88      106.63     16.72 o 
   7   6   8        1.86       26.37     17.44 o 
   8   6   8       32.29       40.20     23.92 o 
  -6   7   8        0.27        3.89     18.01 o 
  -5   7   8        2.62      -17.15     17.15 o 
  -4   7   8      372.00      398.43     22.19 o 
  -3   7   8      733.20      754.34     34.58 o 
  -2   7   8      118.54      136.31     13.26 o 
  -1   7   8     1016.09     1016.45     41.07 o 
   0   7   8        8.38       18.88      8.93 o 
   1   7   8        9.49       23.49      8.93 o 
   2   7   8      984.28     1078.42     43.81 o 
   3   7   8       27.70       35.45     10.09 o 
   4   7   8     1350.86     1238.94     49.71 o 
   5   7   8      287.08      315.43     20.03 o 
   6   7   8      122.58      110.38     17.29 o 
   7   7   8        0.00       12.39     17.58 o 
  -5   8   8        3.67      -15.56     16.57 o 
  -4   8   8      782.67      734.46     34.15 o 
  -3   8   8      677.47      654.05     30.69 o 
  -2   8   8       38.35       24.35     11.82 o 
  -1   8   8      490.10      528.54     21.04 o 
   0   8   8      258.90      267.59     15.71 o 
   1   8   8      493.88      469.75     19.74 o 
   2   8   8      202.55      220.76     13.83 o 
   3   8   8       54.02       62.25     11.53 o 
   4   8   8      541.57      533.88     22.33 o 
   5   8   8      257.23      270.76     18.01 o 
   6   8   8       19.86       -7.64     17.15 o 
   7   8   8       29.52       53.03     19.60 o 
  -5   9   8       10.62       11.24     18.01 o 
  -4   9   8      371.49      343.96     23.34 o 
  -3   9   8      855.30      889.65     38.47 o 
  -2   9   8      110.40      116.72     14.70 o 
  -1   9   8     1166.76     1249.60     50.15 o 
   0   9   8      233.32      248.57     15.56 o 
   1   9   8       48.80       71.04     11.38 o 
   2   9   8      309.27      303.90     16.72 o 
   3   9   8        4.27       -8.79     11.96 o 
   4   9   8      284.25      271.48     17.87 o 
   5   9   8      173.17      195.39     18.01 o 
   6   9   8        5.66       16.14     15.71 o 
  -5  10   8        8.56       25.79     23.63 o 
  -4  10   8      125.15      123.06     18.44 o 
  -3  10   8      728.27      769.91     33.00 o 
  -2  10   8        0.43       30.98     12.97 o 
  -1  10   8      871.44      895.99     38.47 o 
   0  10   8        3.33        9.08     11.10 o 
   1  10   8      116.68      116.29     13.98 o 
   2  10   8      673.43      729.13     33.29 o 
   3  10   8      264.67      247.41     17.29 o 
   4  10   8      538.01      559.96     24.93 o 
   5  10   8      268.39      229.83     20.46 o 
   6  10   8        5.29        1.15     15.99 o 
  -4  11   8      105.68      111.24     19.31 o 
  -3  11   8      306.30      310.96     24.06 o 
  -2  11   8       19.10       14.84     12.82 o 
  -1  11   8      139.81      164.41     16.43 o 
   0  11   8       15.28       21.61     12.54 o 
   1  11   8        0.58       14.84     13.11 o 
   2  11   8      237.88      242.95     17.72 o 
   3  11   8      192.77      161.68     17.00 o 
   4  11   8      122.82      121.47     16.57 o 
   5  11   8      190.96      163.98     19.74 o 
  -3  12   8      212.59      249.29     23.63 o 
  -2  12   8        0.07       32.71     16.43 o 
  -1  12   8      211.50      208.51     19.45 o 
   0  12   8      107.99      163.41     17.29 o 
   1  12   8       15.28       42.22     14.27 o 
   2  12   8      101.20      102.60     15.71 o 
   3  12   8       70.27       92.65     15.85 o 
   4  12   8       48.95       75.22     18.16 o 
  -2  13   8       11.20       11.96     15.71 o 
  -1  13   8      103.32       98.56     19.02 o 
   0  13   8       21.90       10.09     14.27 o 
   1  13   8        4.37       39.05     14.70 o 
   2  13   8       95.56       86.17     17.58 o 
   3  13   8       16.14        9.37     15.27 o 
   0  -8   9      113.68      147.84     21.76 o 
   1  -8   9        0.74        9.65     18.30 o 
   2  -8   9       21.91        3.03     24.93 o 
   3  -8   9       40.64       82.13     23.92 o 
  -2  -7   9      208.09      201.45     27.38 o 
  -1  -7   9       86.52       84.87     20.89 o 
   0  -7   9      206.94      182.71     22.19 o 
   1  -7   9        5.22       36.46     17.87 o 
   2  -7   9       15.45       22.48     17.00 o 
   3  -7   9      293.50      270.04     26.80 o 
   4  -7   9        0.66       -9.51     21.33 o 
  -3  -6   9      133.05      163.98     25.07 o 
  -2  -6   9      175.26      253.47     24.35 o 
  -1  -6   9       33.71       18.16     18.30 o 
   0  -6   9      308.84      243.52     23.06 o 
   1  -6   9       23.84       38.91     18.44 o 
   2  -6   9        6.76       -6.20     14.84 o 
   3  -6   9      386.88      404.91     27.09 o 
   4  -6   9      103.18       78.68     22.48 o 
   5  -6   9      176.19      189.20     25.51 o 
  -3  -5   9      166.39      205.63     25.36 o 
  -2  -5   9      161.92      169.02     22.33 o 
  -1  -5   9        5.25       -6.20     16.14 o 
   0  -5   9       20.62       36.02     14.41 o 
   1  -5   9        1.31       -2.59     14.70 o 
   2  -5   9       48.93       63.26     16.14 o 
   3  -5   9      187.46      176.23     21.47 o 
   4  -5   9       86.19       83.72     19.16 o 
   5  -5   9       92.98       57.21     20.46 o 
   6  -5   9      134.05      118.16     24.21 o 
  -4  -4   9      100.66      105.62     24.06 o 
  -3  -4   9      166.07      167.01     23.49 o 
  -2  -4   9      680.92      696.99     32.71 o 
  -1  -4   9       47.52       55.04     16.72 o 
   0  -4   9      104.22      102.88     15.85 o 
   1  -4   9      108.13      120.46     17.87 o 
   2  -4   9      110.38      104.33     16.86 o 
   3  -4   9      808.07      829.27     38.04 o 
   4  -4   9       50.10       33.43     16.72 o 
   5  -4   9       77.30       92.37     22.91 o 
   6  -4   9       36.14       40.78     24.06 o 
  -4  -3   9      148.63      120.32     25.51 o 
  -3  -3   9      137.75      140.78     22.77 o 
  -2  -3   9     1369.51     1307.38     52.31 o 
  -1  -3   9        6.01        9.22     13.98 o 
   0  -3   9     1222.29     1335.63     59.37 o 
   1  -3   9      112.31       85.16     15.42 o 
   2  -3   9       20.22       15.42     12.68 o 
   3  -3   9     1085.95     1214.73     50.87 o 
   4  -3   9      259.88      279.55     22.05 o 
   5  -3   9      334.62      365.28     25.22 o 
   6  -3   9       82.93       86.31     19.89 o 
   7  -3   9       43.26        7.78     23.49 o 
  -5  -2   9       14.08        5.04     22.05 o 
  -4  -2   9       23.25        7.78     18.16 o 
  -3  -2   9      291.50      300.44     23.34 o 
  -2  -2   9     1335.75     1291.82     52.02 o 
  -1  -2   9      247.87      252.02     18.73 o 
   0  -2   9      734.87      758.52     35.16 o 
   1  -2   9      411.73      427.53     20.75 o 
   2  -2   9        6.62        4.32     11.53 o 
   3  -2   9      291.78      242.51     19.74 o 
   4  -2   9      666.15      644.11     30.84 o 
   5  -2   9      186.90      216.72     23.06 o 
   6  -2   9      494.64      524.51     30.40 o 
   7  -2   9        6.28      -20.32     20.32 o 
  -5  -1   9       15.62       24.35     19.16 o 
  -4  -1   9       59.91       82.57     21.04 o 
  -3  -1   9      454.71      433.01     25.22 o 
  -2  -1   9     1397.41     1428.14     55.04 o 
  -1  -1   9       75.67       82.28     13.69 o 
   0  -1   9      375.16      405.05     19.45 o 
   1  -1   9      237.15      232.28     16.43 o 
   2  -1   9       59.75       53.17     12.97 o 
   3  -1   9      565.72      553.62     23.63 o 
   4  -1   9      445.50      427.82     22.05 o 
   5  -1   9       19.01       24.93     17.15 o 
   6  -1   9      333.76      316.87     25.79 o 
   7  -1   9        2.46       -9.94     20.89 o 
  -5   0   9       21.47       15.56     19.45 o 
  -4   0   9      149.71      158.94     20.32 o 
  -3   0   9       84.97       81.85     20.17 o 
  -2   0   9     1731.89     1677.28     66.28 o 
  -1   0   9      161.07      168.16     15.13 o 
   0   0   9      574.83      549.73     21.04 o 
   1   0   9        5.78       21.90     10.37 o 
   2   0   9       57.51       51.73     11.67 o 
   3   0   9     1357.90     1332.03     53.46 o 
   4   0   9     1426.82     1329.14     54.90 o 
   5   0   9       35.04       41.07     16.28 o 
   6   0   9      224.85      231.85     23.20 o 
   7   0   9        1.03       36.46     22.19 o 
   8   0   9        0.99        7.35     22.48 o 
  -5   1   9       80.81       87.32     20.03 o 
  -4   1   9      319.75      292.37     23.20 o 
  -3   1   9       36.22       32.85     14.41 o 
  -2   1   9     2538.63     2400.50    118.01 o 
  -1   1   9      814.70      795.27     35.59 o 
   0   1   9     1641.21     1673.68     61.24 o 
   1   1   9      168.32      182.71     14.27 o 
   2   1   9      293.16      338.34     16.43 o 
   3   1   9     1615.83     1632.75     60.81 o 
   4   1   9     2769.07     2820.25    136.60 o 
   5   1   9      160.84      148.71     20.03 o 
   6   1   9      489.10      441.08     27.23 o 
   7   1   9       10.63        2.31     18.30 o 
   8   1   9        1.52       15.42     28.39 o 
  -6   2   9        1.08       12.10     24.06 o 
  -5   2   9       12.41       11.82     17.29 o 
  -4   2   9      157.11      129.69     18.59 o 
  -3   2   9       11.80       19.74     13.11 o 
  -2   2   9     1771.93     1653.50     63.40 o 
  -1   2   9     1279.79     1152.48     48.13 o 
   0   2   9      441.83      447.85     20.75 o 
   1   2   9     1003.49     1076.11     43.08 o 
   2   2   9       26.59       20.32      9.22 o 
   3   2   9      329.77      285.31     17.29 o 
   4   2   9     1371.25     1399.61     58.21 o 
   5   2   9       18.13       39.77     16.57 o 
   6   2   9      658.09      656.36     29.68 o 
   7   2   9        1.69      -16.57     22.77 o 
   8   2   9       29.26       88.76     28.96 o 
  -6   3   9       10.21        0.00     21.61 o 
  -5   3   9       10.75       22.91     17.72 o 
  -4   3   9      116.11      157.93     19.16 o 
  -3   3   9      116.17      114.12     15.99 o 
  -2   3   9     2118.87     2094.87     72.19 o 
  -1   3   9      740.96      740.94     32.28 o 
   0   3   9      122.14      128.97     12.10 o 
   1   3   9      278.39      268.02     14.55 o 
   2   3   9       70.56       75.51     13.55 o 
   3   3   9      162.07      146.83     14.12 o 
   4   3   9      779.80      761.26     36.60 o 
   5   3   9       37.60       70.46     16.28 o 
   6   3   9      359.73      386.18     23.63 o 
   7   3   9       43.15       56.34     20.32 o 
   8   3   9       49.04       44.96     24.64 o 
  -6   4   9        6.02      -19.02     19.02 o 
  -5   4   9       40.46       61.82     19.02 o 
  -4   4   9      504.52      410.24     23.92 o 
  -3   4   9      131.21      159.51     15.85 o 
  -2   4   9     2552.31     2496.61    113.40 o 
  -1   4   9     1599.60     1623.24     57.49 o 
   0   4   9      623.63      655.21     30.55 o 
   1   4   9      139.61      135.59     12.25 o 
   2   4   9       81.44       79.11     10.52 o 
   3   4   9     1836.98     1725.12     64.12 o 
   4   4   9     1554.96     1485.92     57.93 o 
   5   4   9       12.39       46.54     16.57 o 
   6   4   9      194.90      183.87     21.18 o 
   7   4   9       36.73      102.16     21.90 o 
   8   4   9        6.23       -5.33     23.20 o 
  -6   5   9       28.94       26.08     21.76 o 
  -5   5   9       52.39       33.86     18.01 o 
  -4   5   9      218.21      176.95     19.45 o 
  -3   5   9      334.24      338.48     20.03 o 
  -2   5   9     1728.67     1708.12     59.80 o 
  -1   5   9     2830.27     2918.67    113.12 o 
   0   5   9      330.36      328.83     15.42 o 
   1   5   9      833.74      826.39     34.29 o 
   2   5   9      326.17      318.74     15.13 o 
   3   5   9      194.54      235.74     15.42 o 
   4   5   9     1937.30     1993.43     72.91 o 
   5   5   9      122.69      131.27     17.58 o 
   6   5   9      408.82      393.53     24.35 o 
   7   5   9       64.23       37.61     19.45 o 
   8   5   9        7.33       33.86     24.78 o 
  -5   6   9       15.24        6.20     16.72 o 
  -4   6   9       85.93       87.75     18.88 o 
  -3   6   9       53.68       47.41     13.98 o 
  -2   6   9      562.80      570.19     25.22 o 
  -1   6   9     1765.24     1893.71     93.95 o 
   0   6   9       53.80       52.88     10.66 o 
   1   6   9      608.84      595.98     27.52 o 
   2   6   9        1.94        3.75      9.08 o 
   3   6   9        6.63       -8.36      9.80 o 
   4   6   9     1101.84     1104.35     47.70 o 
   5   6   9      340.10      338.48     20.46 o 
   6   6   9      338.27      398.86     24.50 o 
   7   6   9       69.87       76.95     20.03 o 
  -5   7   9       25.37       46.25     19.74 o 
  -4   7   9       97.11       92.22     17.44 o 
  -3   7   9       57.39       52.88     13.69 o 
  -2   7   9      577.81      644.83     27.23 o 
  -1   7   9     1004.59     1038.65     42.22 o 
   0   7   9        8.58        2.59      9.08 o 
   1   7   9      263.79      301.74     15.13 o 
   2   7   9       14.17       -4.18     10.09 o 
   3   7   9       48.93       54.32     11.96 o 
   4   7   9      529.98      517.16     23.06 o 
   5   7   9      201.95      189.34     17.44 o 
   6   7   9       45.24       39.05     17.58 o 
   7   7   9       50.99       48.27     19.74 o 
  -5   8   9       10.62       22.77     19.45 o 
  -4   8   9       72.70       57.78     16.28 o 
  -3   8   9      160.07      142.08     17.72 o 
  -2   8   9      607.78      630.28     26.66 o 
  -1   8   9     1320.25     1422.52     56.05 o 
   0   8   9        0.19       10.23      9.51 o 
   1   8   9      294.02      310.09     15.85 o 
   2   8   9        0.99       10.37      9.37 o 
   3   8   9      120.06      128.68     13.69 o 
   4   8   9      760.18      722.93     33.29 o 
   5   8   9      142.25      121.91     16.43 o 
   6   8   9       66.77       67.15     17.72 o 
   7   8   9       49.70       18.44     19.45 o 
  -5   9   9        2.86       -2.31     19.16 o 
  -4   9   9        4.55       28.10     15.56 o 
  -3   9   9      322.78      303.47     21.47 o 
  -2   9   9       71.32       75.51     14.55 o 
  -1   9   9     1796.40     1847.17     68.30 o 
   0   9   9       92.53       92.94     13.55 o 
   1   9   9      741.54      699.59     31.27 o 
   2   9   9        6.10       -3.75     11.10 o 
   3   9   9       23.98       19.31     11.24 o 
   4   9   9      669.16      637.34     29.40 o 
   5   9   9      245.38      219.31     19.31 o 
   6   9   9      136.18      120.61     19.60 o 
  -4  10   9        1.42       -2.31     14.70 o 
  -3  10   9      114.25       97.26     18.30 o 
  -2  10   9       55.10       39.63     13.40 o 
  -1  10   9     1117.90     1162.71     49.71 o 
   0  10   9       89.05       99.57     14.70 o 
   1  10   9      263.82      267.87     17.44 o 
   2  10   9        8.46      -11.38     11.38 o 
   3  10   9      103.27      107.64     14.84 o 
   4  10   9      251.50      273.78     19.31 o 
   5  10   9      238.24      275.37     20.46 o 
   6  10   9       20.24       24.64     16.86 o 
  -4  11   9       15.20       17.87     16.72 o 
  -3  11   9      114.78      105.19     19.60 o 
  -2  11   9        8.11       22.62     14.84 o 
  -1  11   9      148.86      133.72     18.01 o 
   0  11   9       61.03       57.93     14.55 o 
   1  11   9        4.30        3.17     12.97 o 
   2  11   9        0.57       11.24     12.25 o 
   3  11   9        3.98        6.05     13.26 o 
   4  11   9      140.91      158.94     18.01 o 
   5  11   9      277.73      289.49     23.20 o 
  -3  12   9      208.21      225.37     23.34 o 
  -2  12   9        2.05       -8.21     14.99 o 
  -1  12   9      342.15      379.84     23.49 o 
   0  12   9       22.78       35.16     14.84 o 
   1  12   9       26.27       32.85     12.82 o 
   2  12   9        9.49        9.37     12.97 o 
   3  12   9        0.75       -9.65     13.26 o 
   4  12   9      140.86      116.00     18.88 o 
  -2  13   9        9.76        5.76     16.57 o 
  -1  13   9      322.75      306.64     23.92 o 
   0  13   9      155.08      124.50     18.73 o 
   1  13   9       13.46       30.12     14.99 o 
   2  13   9        0.02       11.96     14.27 o 
   3  13   9        3.12       35.16     15.99 o 
   0  -7  10      181.64      176.81     24.35 o 
   1  -7  10       12.67        7.06     18.59 o 
   2  -7  10       22.74       56.92     23.34 o 
   3  -7  10        3.82       18.73     19.74 o 
  -1  -6  10       73.85       38.33     21.04 o 
   0  -6  10      286.45      292.23     24.64 o 
   1  -6  10       25.73       31.12     18.44 o 
   2  -6  10        0.86       34.87     17.87 o 
   3  -6  10        2.37      -16.43     19.45 o 
   4  -6  10        8.20        0.14     22.77 o 
  -2  -5  10      155.44      150.00     23.63 o 
  -1  -5  10      164.92      173.49     22.91 o 
   0  -5  10      829.23      752.61     31.70 o 
   1  -5  10       29.14        8.93     18.73 o 
   2  -5  10       33.64       13.55     18.30 o 
   3  -5  10       63.34      105.48     20.61 o 
   4  -5  10        0.34       -2.88     20.75 o 
   5  -5  10      211.56      206.35     27.09 o 
  -3  -4  10       55.24       36.02     21.47 o 
  -2  -4  10      235.86      234.59     24.21 o 
  -1  -4  10       10.78       15.27     19.45 o 
   0  -4  10      434.27      439.49     25.94 o 
   1  -4  10        9.62       28.82     16.28 o 
   2  -4  10      127.21      148.85     20.32 o 
   3  -4  10       53.84       48.99     17.29 o 
   4  -4  10       38.59       39.91     17.29 o 
   5  -4  10      373.95      428.83     30.12 o 
   6  -4  10      259.09      273.06     28.96 o 
  -4  -3  10        3.44        8.93     22.19 o 
  -3  -3  10       94.54      117.01     21.90 o 
  -2  -3  10      311.45      329.98     24.21 o 
  -1  -3  10        0.35      -15.71     15.71 o 
   0  -3  10      584.60      612.70     27.23 o 
   1  -3  10      203.08      190.06     22.91 o 
   2  -3  10       34.37       38.33     16.14 o 
   3  -3  10        3.70       -3.75     15.99 o 
   4  -3  10       33.22       26.95     17.87 o 
   5  -3  10      199.07      193.81     24.06 o 
   6  -3  10      187.95      160.52     23.78 o 
  -4  -2  10        0.75      -11.38     21.47 o 
  -3  -2  10       46.79       49.14     19.45 o 
  -2  -2  10      456.06      479.70     26.08 o 
  -1  -2  10       15.87       31.27     14.55 o 
   0  -2  10     1286.13     1277.41     54.04 o 
   1  -2  10      551.95      585.75     25.51 o 
   2  -2  10       13.71       14.99     12.54 o 
   3  -2  10        8.85       23.20     15.85 o 
   4  -2  10       12.75      -11.53     14.55 o 
   5  -2  10      200.67      247.12     24.35 o 
   6  -2  10      208.64      229.26     24.93 o 
   7  -2  10        5.36       12.82     28.82 o 
  -4  -1  10        0.74       18.30     21.18 o 
  -3  -1  10       73.38       55.19     18.44 o 
  -2  -1  10     1120.30     1178.56     43.52 o 
  -1  -1  10        0.37       -2.02     12.68 o 
   0  -1  10     1968.21     1984.06     77.81 o 
   1  -1  10      382.61      404.62     21.61 o 
   2  -1  10      166.96      144.24     15.99 o 
   3  -1  10        3.49       23.78     14.84 o 
   4  -1  10       53.22       49.14     15.56 o 
   5  -1  10      375.01      347.85     24.50 o 
   6  -1  10      408.92      403.47     28.82 o 
   7  -1  10        0.07      -20.32     20.32 o 
  -5   0  10      175.29      148.56     25.36 o 
  -4   0  10        1.41       46.83     19.74 o 
  -3   0  10        8.91        3.31     15.99 o 
  -2   0  10     1189.62     1227.41     48.42 o 
  -1   0  10      320.24      312.54     20.17 o 
   0   0  10     1821.91     1767.34     69.17 o 
   1   0  10      797.65      780.57     33.57 o 
   2   0  10      253.87      244.39     17.29 o 
   3   0  10       12.47       14.41     13.98 o 
   4   0  10      491.03      491.37     24.78 o 
   5   0  10      215.13      218.02     22.05 o 
   6   0  10      738.63      682.15     33.43 o 
   7   0  10        1.14      -10.81     19.45 o 
  -5   1  10      201.12      145.39     24.06 o 
  -4   1  10        1.74       -2.16     18.44 o 
  -3   1  10       23.62       24.78     14.84 o 
  -2   1  10     1004.81     1020.63     40.06 o 
  -1   1  10      285.26      283.73     19.02 o 
   0   1  10      558.07      589.79     23.63 o 
   1   1  10      512.57      533.88     30.69 o 
   2   1  10        4.65       12.10     10.52 o 
   3   1  10       91.52      107.35     14.99 o 
   4   1  10      279.99      236.89     19.74 o 
   5   1  10       79.70       96.98     18.16 o 
   6   1  10      666.69      715.01     39.34 o 
   7   1  10       21.14       46.98     21.61 o 
  -5   2  10      240.72      272.20     27.09 o 
  -4   2  10        5.60       10.95     17.00 o 
  -3   2  10       18.63        8.50     15.27 o 
  -2   2  10     1228.44     1280.87     52.60 o 
  -1   2  10      177.11      185.45     15.56 o 
   0   2  10     1232.85     1277.84     50.72 o 
   1   2  10     1033.71      988.93     41.50 o 
   2   2  10      156.15      127.96     15.42 o 
   3   2  10       34.88       57.78     13.69 o 
   4   2  10        5.66       19.74     11.53 o 
   5   2  10       81.40       51.15     16.43 o 
   6   2  10      261.73      243.81     23.49 o 
   7   2  10       28.29       22.05     21.04 o 
   8   2  10       62.67      104.90     32.71 o 
  -5   3  10      303.33      281.56     25.79 o 
  -4   3  10       29.55       20.03     18.88 o 
  -3   3  10        1.10       17.44     12.54 o 
  -2   3  10      998.88      929.13     37.61 o 
  -1   3  10      698.32      741.52     29.83 o 
   0   3  10     1744.56     1712.73     64.99 o 
   1   3  10     1847.15     1722.81     64.70 o 
   2   3  10      202.56      192.94     14.99 o 
   3   3  10      158.86      167.44     15.85 o 
   4   3  10      160.47      146.40     16.86 o 
   5   3  10       32.02       33.29     16.28 o 
   6   3  10      435.89      395.69     26.95 o 
   7   3  10       30.18       57.35     21.33 o 
   8   3  10       43.03       68.01     25.79 o 
  -5   4  10      262.05      269.75     25.36 o 
  -4   4  10       86.17       78.24     18.59 o 
  -3   4  10       34.16       43.08     14.99 o 
  -2   4  10     1126.81     1104.50     46.83 o 
  -1   4  10     1181.05     1182.89     48.85 o 
   0   4  10      553.58      571.92     22.77 o 
   1   4  10     2315.92     2286.52    104.47 o 
   2   4  10       59.63       36.89     14.70 o 
   3   4  10      324.21      302.03     19.60 o 
   4   4  10      331.84      373.79     20.46 o 
   5   4  10       40.05       21.90     15.42 o 
   6   4  10      547.48      541.95     27.95 o 
   7   4  10       81.06       89.05     22.33 o 
   8   4  10       65.77       28.39     24.93 o 
  -5   5  10      188.21      165.28     23.49 o 
  -4   5  10       30.67       59.80     17.29 o 
  -3   5  10        5.61       -3.03     16.57 o 
  -2   5  10      623.12      595.41     23.34 o 
  -1   5  10      594.58      591.66     28.82 o 
   0   5  10      356.03      347.85     17.00 o 
   1   5  10     1508.95     1543.27     59.37 o 
   2   5  10       81.88       72.77     11.53 o 
   3   5  10        6.72       20.75     11.53 o 
   4   5  10      486.40      472.06     22.62 o 
   5   5  10      121.92      101.01     17.00 o 
   6   5  10      455.44      462.55     26.66 o 
   7   5  10      181.29      202.89     24.35 o 
  -5   6  10      214.26      239.63     26.23 o 
  -4   6  10       69.17       73.78     18.01 o 
  -3   6  10       12.32       38.47     14.27 o 
  -2   6  10      278.70      303.32     18.59 o 
  -1   6  10      793.03      833.02     37.90 o 
   0   6  10       77.74       97.12     11.96 o 
   1   6  10      642.55      634.89     25.94 o 
   2   6  10        3.59       21.18     10.09 o 
   3   6  10        2.19       -2.74      9.80 o 
   4   6  10      392.50      351.02     20.03 o 
   5   6  10        1.79       -0.72     12.39 o 
   6   6  10      400.15      359.81     24.93 o 
   7   6  10      109.74      161.24     22.77 o 
  -5   7  10      257.66      296.84     27.38 o 
  -4   7  10       86.04      106.49     18.16 o 
  -3   7  10      196.35      190.78     18.73 o 
  -2   7  10      194.61      242.51     17.87 o 
  -1   7  10     1596.73     1595.14     59.80 o 
   0   7  10        0.84        6.20     10.37 o 
   1   7  10      890.14      902.04     37.75 o 
   2   7  10        0.47       -4.18      9.80 o 
   3   7  10       21.26       24.35     11.53 o 
   4   7  10      255.14      240.21     17.29 o 
   5   7  10       31.96      -10.81     15.56 o 
   6   7  10      184.21      204.18     21.33 o 
   7   7  10       61.86       83.86     20.61 o 
  -5   8  10       86.77       83.14     22.05 o 
  -4   8  10       96.89      130.12     19.31 o 
  -3   8  10       30.34       30.98     15.42 o 
  -2   8  10      130.30      135.02     16.43 o 
  -1   8  10     1373.62     1340.09     58.94 o 
   0   8  10        9.99        9.37     11.67 o 
   1   8  10     1230.14     1207.81     49.57 o 
   2   8  10      103.28       92.37     13.26 o 
   3   8  10      168.45      153.03     14.41 o 
   4   8  10      112.00      102.31     15.27 o 
   5   8  10      191.47      161.39     17.58 o 
   6   8  10      113.19      133.29     18.88 o 
   7   8  10      106.74      135.45     22.62 o 
  -4   9  10       21.91       13.11     16.72 o 
  -3   9  10        3.34        0.29     16.43 o 
  -2   9  10      234.89      241.36     19.16 o 
  -1   9  10     1087.81     1200.03     50.43 o 
   0   9  10       15.62       22.48     11.67 o 
   1   9  10      863.74      935.04     38.91 o 
   2   9  10      336.03      348.71     19.60 o 
   3   9  10        4.51        4.90     11.96 o 
   4   9  10       61.32       78.82     14.41 o 
   5   9  10       90.81       99.14     18.30 o 
   6   9  10       89.04      127.09     20.61 o 
  -4  10  10       19.22        8.36     17.29 o 
  -3  10  10       18.18       17.87     17.72 o 
  -2  10  10      314.33      316.29     22.19 o 
  -1  10  10      604.02      638.06     26.95 o 
   0  10  10       32.14       31.41     13.40 o 
   1  10  10      319.28      311.54     18.88 o 
   2  10  10       18.44       15.56     13.26 o 
   3  10  10       16.27       32.42     13.69 o 
   4  10  10       57.77       48.85     17.29 o 
   5  10  10       20.21       24.78     14.70 o 
   6  10  10       22.69       32.71     17.58 o 
  -3  11  10        1.91        5.19     17.72 o 
  -2  11  10       13.89       17.29     14.84 o 
  -1  11  10      552.46      554.48     25.36 o 
   0  11  10      182.77      241.51     18.16 o 
   1  11  10       94.95      114.99     15.99 o 
   2  11  10       27.73       37.61     14.12 o 
   3  11  10        6.53        8.50     13.40 o 
   4  11  10       49.18       63.83     15.42 o 
   5  11  10       86.88      100.15     17.87 o 
  -3  12  10        0.86       46.25     20.61 o 
  -2  12  10        1.01      -14.70     14.70 o 
  -1  12  10      287.28      308.51     22.48 o 
   0  12  10      219.24      243.23     20.61 o 
   1  12  10      124.59      118.88     18.30 o 
   2  12  10      149.11      153.75     21.76 o 
   3  12  10        5.36       -4.03     14.55 o 
   4  12  10       42.44       55.33     17.44 o 
  -2  13  10       14.60       29.11     17.44 o 
  -1  13  10      156.95      193.09     22.05 o 
   0  13  10       72.10       80.13     13.07 o 
   1  13  10       43.08       47.84     16.72 o 
   2  13  10      111.65      124.50     19.02 o 
   3  13  10        6.63        4.61     15.71 o 
   0  -6  11      219.85      234.01     24.93 o 
   1  -6  11        3.59       40.35     19.60 o 
   2  -6  11      150.51      115.28     23.06 o 
   3  -6  11        7.23       16.14     20.32 o 
  -1  -5  11       41.97       33.29     21.76 o 
   0  -5  11      524.02      480.56     28.68 o 
   1  -5  11       34.41       18.44     19.74 o 
   2  -5  11      273.63      234.16     26.37 o 
   3  -5  11       36.36       22.62     25.36 o 
   4  -5  11        2.06       32.85     24.21 o 
  -2  -4  11        2.88        0.72     18.16 o 
  -1  -4  11       77.39       95.39     20.46 o 
   0  -4  11      569.08      561.83     30.12 o 
   1  -4  11      154.58      181.85     26.23 o 
   2  -4  11      152.26      179.40     21.61 o 
   3  -4  11      104.37      107.64     21.90 o 
   4  -4  11        5.46        3.89     19.60 o 
   5  -4  11       48.97      106.05     24.21 o 
  -3  -3  11        2.70       56.05     22.91 o 
  -2  -3  11       61.14       43.23     27.81 o 
  -1  -3  11       80.15      100.87     19.45 o 
   0  -3  11      495.37      549.44     28.39 o 
   1  -3  11        7.75        4.61     15.56 o 
   2  -3  11      228.75      245.83     21.04 o 
   3  -3  11       99.98       81.56     19.89 o 
   4  -3  11       19.36       44.38     19.60 o 
   5  -3  11       62.95       74.79     22.19 o 
   6  -3  11       78.62       80.55     26.95 o 
  -3  -2  11       39.18       79.25     21.76 o 
  -2  -2  11       80.93       79.69     19.89 o 
  -1  -2  11       81.13       84.01     17.87 o 
   0  -2  11     1528.11     1632.03     65.13 o 
   1  -2  11       58.97       49.42     19.74 o 
   2  -2  11      699.38      657.51     35.30 o 
   3  -2  11       82.99      102.02     18.59 o 
   4  -2  11        8.19        1.87     15.56 o 
   5  -2  11       87.78       93.09     24.21 o 
   6  -2  11       54.94       55.91     22.48 o 
  -4  -1  11        4.15      -21.04     21.04 o 
  -3  -1  11      115.87      136.89     21.61 o 
  -2  -1  11        1.83       41.64     17.29 o 
  -1  -1  11       32.92       70.90     16.43 o 
   0  -1  11     1392.07     1375.97     55.19 o 
   1  -1  11      500.82      503.04     25.22 o 
   2  -1  11      562.79      519.18     26.23 o 
   3  -1  11      343.34      363.12     23.78 o 
   4  -1  11       54.83       43.37     15.13 o 
   5  -1  11       29.95       21.90     23.34 o 
   6  -1  11      211.70      209.80     23.78 o 
   7  -1  11       13.91       63.11     30.55 o 
  -4   0  11        0.77       23.20     21.18 o 
  -3   0  11       54.57       58.94     25.65 o 
  -2   0  11       13.48       36.89     15.42 o 
  -1   0  11       30.22       47.12     14.27 o 
   0   0  11      999.33     1016.17     41.64 o 
   1   0  11      509.23      491.94     24.78 o 
   2   0  11      297.81      287.18     20.03 o 
   3   0  11      514.87      530.27     25.65 o 
   4   0  11        2.23       -2.16     13.69 o 
   5   0  11        1.99       20.03     21.90 o 
   6   0  11      263.35      264.99     26.23 o 
   7   0  11       12.38       19.02     24.78 o 
  -4   1  11        6.35       27.81     20.61 o 
  -3   1  11       74.64      106.92     19.31 o 
  -2   1  11       91.40       98.56     17.58 o 
  -1   1  11        1.39       12.10     13.26 o 
   0   1  11      754.25      767.02     33.86 o 
   1   1  11      354.78      364.42     21.04 o 
   2   1  11       73.57       63.11     13.83 o 
   3   1  11       70.60       80.26     16.86 o 
   4   1  11        1.68       13.26     13.11 o 
   5   1  11       54.83       68.45     18.73 o 
   6   1  11      280.22      266.72     25.94 o 
   7   1  11       50.61       44.67     26.80 o 
  -4   2  11       21.38       52.60     19.45 o 
  -3   2  11      102.32      146.98     19.31 o 
  -2   2  11       81.78       91.79     16.57 o 
  -1   2  11      166.69      137.18     16.86 o 
   0   2  11      743.87      749.59     29.40 o 
   1   2  11     1163.37     1154.21     46.11 o 
   2   2  11       95.03       82.13     18.44 o 
   3   2  11      378.06      416.73     22.05 o 
   4   2  11       31.47       49.86     16.57 o 
   5   2  11       17.92       -1.44     16.28 o 
   6   2  11      358.01      314.71     26.37 o 
   7   2  11       14.23       58.36     28.82 o 
  -5   3  11      338.94      300.87     28.82 o 
  -4   3  11       74.75       78.82     22.33 o 
  -3   3  11      294.33      271.91     22.33 o 
  -2   3  11        1.01       -2.88     14.55 o 
  -1   3  11      196.05      193.67     17.44 o 
   0   3  11      956.62      915.59     39.19 o 
   1   3  11     2439.37     2498.77    117.58 o 
   2   3  11      124.15      108.07     15.56 o 
   3   3  11      841.22      892.10     37.18 o 
   4   3  11       77.98       69.31     15.71 o 
   5   3  11       15.99       21.33     17.44 o 
   6   3  11      369.92      397.13     27.81 o 
   7   3  11       10.48        1.01     22.91 o 
  -5   4  11      284.61      238.05     26.80 o 
  -4   4  11       75.86       67.44     19.89 o 
  -3   4  11       96.21       80.84     18.01 o 
  -2   4  11        1.10       -8.65     13.83 o 
  -1   4  11      106.47      116.86     16.57 o 
   0   4  11      493.89      558.66     22.19 o 
   1   4  11     1480.50     1394.56     56.34 o 
   2   4  11       10.25       -9.94     10.66 o 
   3   4  11      928.02      855.64     40.64 o 
   4   4  11        6.21        9.65     13.55 o 
   5   4  11        9.01        3.31     20.75 o 
   6   4  11      293.55      252.74     24.06 o 
   7   4  11       96.95       96.98     24.35 o 
  -5   5  11      302.46      342.66     28.82 o 
  -4   5  11      103.07      125.80     22.48 o 
  -3   5  11        9.01       20.75     15.99 o 
  -2   5  11      220.72      204.33     20.17 o 
  -1   5  11      300.16      331.28     19.31 o 
   0   5  11      630.93      644.83     24.78 o 
   1   5  11     1352.18     1306.52     48.13 o 
   2   5  11        4.93       28.82     13.55 o 
   3   5  11      308.85      301.02     19.45 o 
   4   5  11        3.87      -15.85     15.85 o 
   5   5  11        1.38       10.95     15.85 o 
   6   5  11      249.48      262.11     23.92 o 
   7   5  11      110.92      138.91     25.07 o 
  -4   6  11      263.92      266.00     23.06 o 
  -3   6  11       90.49       86.17     18.16 o 
  -2   6  11        4.87       11.82     13.83 o 
  -1   6  11      367.59      364.28     19.74 o 
   0   6  11      483.05      483.87     21.33 o 
   1   6  11     1942.48     1869.65     68.59 o 
   2   6  11        5.30       -2.74     10.37 o 
   3   6  11       85.78       63.40     14.99 o 
   4   6  11       48.21       71.90     13.55 o 
   5   6  11        1.95      -20.17     20.17 o 
   6   6  11      247.56      263.55     23.78 o 
   7   6  11       76.41      121.47     28.96 o 
  -4   7  11      205.82      216.86     22.77 o 
  -3   7  11       54.34       44.38     18.01 o 
  -2   7  11        4.81       27.38     14.41 o 
  -1   7  11      423.77      420.18     21.76 o 
   0   7  11       24.25       23.78     12.82 o 
   1   7  11     1533.46     1519.78     59.80 o 
   2   7  11      170.74      147.27     16.43 o 
   3   7  11      316.09      305.92     19.31 o 
   4   7  11       14.97       13.11     12.68 o 
   5   7  11       14.13       25.94     16.14 o 
   6   7  11      167.03      177.81     22.91 o 
   7   7  11      164.26      174.93     27.09 o 
  -4   8  11      139.54      158.22     21.33 o 
  -3   8  11       14.89      -15.99     15.99 o 
  -2   8  11        0.50        0.72     13.69 o 
  -1   8  11      195.40      220.76     18.16 o 
   0   8  11        9.96       14.27     11.96 o 
   1   8  11      766.51      786.77     31.99 o 
   2   8  11      196.94      208.07     17.00 o 
   3   8  11      184.00      185.31     16.72 o 
   4   8  11       36.00       30.84     13.98 o 
   5   8  11       35.36       40.49     16.57 o 
   6   8  11       64.50       52.74     18.88 o 
   7   8  11      163.94      194.67     24.50 o 
  -4   9  11      199.72      230.84     25.94 o 
  -3   9  11        3.29       16.14     18.16 o 
  -2   9  11       26.82       21.18     14.55 o 
  -1   9  11      289.69      323.50     20.89 o 
   0   9  11       44.72       44.96     13.83 o 
   1   9  11      920.10      895.27     37.61 o 
   2   9  11      121.28      112.83     16.72 o 
   3   9  11       74.00       68.59     15.42 o 
   4   9  11       15.53        1.59     14.12 o 
   5   9  11        0.78      -13.98     13.98 o 
   6   9  11       38.44       45.39     17.44 o 
  -3  10  11        7.19       -8.07     19.16 o 
  -2  10  11        7.08       23.78     15.13 o 
  -1  10  11      124.72      121.33     17.44 o 
   0  10  11       24.02       12.68     15.27 o 
   1  10  11      729.77      764.86     30.55 o 
   2  10  11      244.74      261.53     19.45 o 
   3  10  11       39.17       50.00     14.12 o 
   4  10  11       12.54       51.87     15.13 o 
   5  10  11        3.88        3.31     16.86 o 
   6  10  11       31.79       35.74     18.01 o 
  -3  11  11       17.75       18.16     18.44 o 
  -2  11  11       27.19       56.92     16.28 o 
  -1  11  11       62.19       50.58     18.30 o 
   0  11  11       55.61       75.94     16.14 o 
   1  11  11      356.43      372.63     22.91 o 
   2  11  11      373.50      361.97     23.63 o 
   3  11  11       37.25       50.58     15.85 o 
   4  11  11       18.36       53.03     15.85 o 
   5  11  11       26.20       19.74     16.28 o 
  -2  12  11        0.20       -8.50     15.85 o 
  -1  12  11      172.16      167.87     21.33 o 
   0  12  11      143.55      152.17     18.88 o 
   1  12  11      141.76      154.04     18.88 o 
   2  12  11      231.82      215.86     21.04 o 
   3  12  11        0.83       -1.01     14.27 o 
   4  12  11        4.53      -11.67     14.99 o 
  -1  13  11       75.84      105.19     20.03 o 
   0  13  11        6.92       14.76     11.11 o 
   1  13  11      148.30      170.90     21.04 o 
   2  13  11      183.34      199.72     21.33 o 
   3  13  11        4.66        7.78     18.59 o 
   1  -5  12       26.21        4.18     19.89 o 
   2  -5  12      188.89      226.23     25.51 o 
  -1  -4  12        7.19        8.65     23.92 o 
   0  -4  12      159.43      186.32     27.95 o 
   1  -4  12        3.80       16.14     19.16 o 
   2  -4  12      266.02      290.79     28.39 o 
   3  -4  12       33.17       43.66     21.90 o 
   4  -4  12        7.77       44.38     21.18 o 
  -2  -3  12        3.70      -20.32     20.32 o 
  -1  -3  12        1.88      -16.43     18.01 o 
   0  -3  12      294.50      279.11     25.22 o 
   1  -3  12      113.22      145.25     21.90 o 
   2  -3  12      262.28      260.38     24.50 o 
   3  -3  12      109.24      124.93     22.19 o 
   4  -3  12       60.66       66.14     20.32 o 
   5  -3  12        3.62       28.82     22.19 o 
  -2  -2  12        1.82      -13.11     21.61 o 
  -1  -2  12        0.50       -5.19     16.86 o 
   0  -2  12      183.97      214.70     22.91 o 
   1  -2  12       28.39       28.39     17.15 o 
   2  -2  12      463.77      470.76     27.95 o 
   3  -2  12      363.09      386.03     27.38 o 
   4  -2  12       46.29       60.66     18.16 o 
   5  -2  12       36.21       24.78     21.61 o 
   6  -2  12       73.25       46.40     22.91 o 
  -3  -1  12      223.85      253.03     26.08 o 
  -2  -1  12       25.87       18.30     20.46 o 
  -1  -1  12       20.19       39.91     17.29 o 
   0  -1  12      244.21      287.47     23.20 o 
   1  -1  12       40.88       38.91     19.02 o 
   2  -1  12      371.15      327.96     23.92 o 
   3  -1  12      276.02      267.30     24.64 o 
   4  -1  12       24.40       12.10     22.05 o 
   5  -1  12       32.14       33.29     21.04 o 
   6  -1  12       33.10       37.32     22.33 o 
  -3   0  12      427.00      430.27     29.68 o 
  -2   0  12       73.36       88.76     20.61 o 
  -1   0  12        6.24      -14.70     14.70 o 
   0   0  12      434.67      458.23     24.78 o 
   1   0  12      194.60      225.51     20.61 o 
   2   0  12      333.12      306.49     22.19 o 
   3   0  12      355.03      393.09     25.07 o 
   4   0  12       22.47       33.57     16.28 o 
   5   0  12        7.88       21.33     20.32 o 
   6   0  12       26.29       52.45     20.17 o 
  -4   1  12        8.50       35.16     22.62 o 
  -3   1  12      373.27      310.09     27.95 o 
  -2   1  12       79.94      104.33     18.73 o 
  -1   1  12       35.48       16.86     15.27 o 
   0   1  12      430.67      510.68     25.51 o 
   1   1  12      791.39      750.60     30.55 o 
   2   1  12      171.41      173.92     19.45 o 
   3   1  12      731.15      727.54     34.15 o 
   4   1  12        1.75        3.60     13.83 o 
   5   1  12       10.27       58.36     23.20 o 
   6   1  12      105.79       51.73     20.75 o 
   7   1  12        0.12       41.36     26.80 o 
  -4   2  12       20.39       30.69     21.18 o 
  -3   2  12      262.86      233.00     23.92 o 
  -2   2  12       91.33       79.11     18.73 o 
  -1   2  12       69.56       71.33     15.99 o 
   0   2  12      273.05      280.27     20.61 o 
   1   2  12     1362.98     1278.85     54.90 o 
   2   2  12       63.49       92.08     19.31 o 
   3   2  12     1228.34     1251.76     52.60 o 
   4   2  12       12.05      -11.67     14.70 o 
   5   2  12       55.14       58.50     19.45 o 
   6   2  12      144.51      148.85     24.35 o 
   7   2  12       18.51       63.26     29.68 o 
  -4   3  12       43.81       33.43     23.92 o 
  -3   3  12      240.03      261.39     23.20 o 
  -2   3  12       26.95       10.37     14.99 o 
  -1   3  12        2.07       24.21     13.11 o 
   0   3  12      690.99      809.96     33.14 o 
   1   3  12      596.25      513.56     23.78 o 
   2   3  12      280.92      240.78     20.17 o 
   3   3  12      835.95      881.72     41.50 o 
   4   3  12        4.91       10.09     20.03 o 
   5   3  12       56.65       85.74     19.45 o 
   6   3  12       21.09        9.94     18.30 o 
   7   3  12       14.42       -6.92     23.92 o 
  -4   4  12       87.40       70.46     21.18 o 
  -3   4  12      545.19      494.25     27.67 o 
  -2   4  12      316.79      302.46     22.91 o 
  -1   4  12        2.06      -11.38     12.68 o 
   0   4  12      551.39      524.51     23.20 o 
   1   4  12      638.09      626.67     25.36 o 
   2   4  12      159.07      153.61     17.72 o 
   3   4  12      354.03      353.61     21.90 o 
   4   4  12        7.78       29.83     13.83 o 
   5   4  12       29.00       22.19     16.72 o 
   6   4  12       14.79        5.62     16.72 o 
   7   4  12        8.81       18.30     23.92 o 
  -4   5  12      200.81      178.82     23.92 o 
  -3   5  12      241.84      222.05     25.07 o 
  -2   5  12      422.77      423.93     24.64 o 
  -1   5  12        4.56       -6.63     13.40 o 
   0   5  12      117.48      131.70     15.99 o 
   1   5  12     1111.29     1077.70     42.65 o 
   2   5  12        6.35       -8.36     12.10 o 
   3   5  12      925.61      877.55     39.77 o 
   4   5  12       68.95       72.77     15.71 o 
   5   5  12       14.32       -0.72     16.57 o 
   6   5  12       73.29       27.38     21.47 o 
   7   5  12       32.51       36.60     22.62 o 
  -4   6  12      194.34      191.07     24.06 o 
  -3   6  12       95.20       70.75     20.03 o 
  -2   6  12      167.06      190.78     19.74 o 
  -1   6  12        6.95        6.20     13.55 o 
   0   6  12       66.22       46.98     15.42 o 
   1   6  12      955.25      953.48     44.38 o 
   2   6  12      150.19      148.56     18.44 o 
   3   6  12      599.70      649.73     27.38 o 
   4   6  12      334.46      290.50     21.76 o 
   5   6  12        6.48       15.99     16.14 o 
   6   6  12       16.06        5.76     18.73 o 
   7   6  12       66.50       37.18     30.12 o 
  -4   7  12      109.34      108.50     22.62 o 
  -3   7  12      121.87       82.13     20.17 o 
  -2   7  12      107.56      129.40     19.16 o 
  -1   7  12        8.32        2.88     14.99 o 
   0   7  12      193.19      183.00     18.16 o 
   1   7  12     1176.36     1144.41     52.45 o 
   2   7  12      204.41      211.68     18.01 o 
   3   7  12      398.63      443.67     23.06 o 
   4   7  12      233.22      251.74     20.61 o 
   5   7  12       19.84        9.37     16.57 o 
   6   7  12        0.94       -3.60     16.86 o 
  -4   8  12      157.84      165.71     24.06 o 
  -3   8  12       48.49       38.47     17.87 o 
  -2   8  12      130.75      138.48     19.16 o 
  -1   8  12        9.56       15.85     13.55 o 
   0   8  12       82.87       85.30     15.71 o 
   1   8  12     1003.36      993.11     38.62 o 
   2   8  12       61.67       45.25     14.27 o 
   3   8  12      442.49      401.88     22.91 o 
   4   8  12       80.72      134.44     18.44 o 
   5   8  12       16.14       18.16     15.85 o 
   6   8  12       20.14       20.89     19.74 o 
  -3   9  12        1.28        7.20     22.48 o 
  -2   9  12      263.83      270.04     22.62 o 
  -1   9  12        8.93        5.62     15.13 o 
   0   9  12       26.49       51.15     15.13 o 
   1   9  12      650.99      650.31     26.66 o 
   2   9  12      111.61       79.40     15.99 o 
   3   9  12      368.14      390.50     23.06 o 
   4   9  12      140.40      145.97     18.59 o 
   5   9  12        8.12       19.74     16.28 o 
   6   9  12        7.59      -10.09     18.01 o 
  -3  10  12       35.47       72.48     20.89 o 
  -2  10  12      141.61      164.85     21.04 o 
  -1  10  12       68.21       65.13     17.44 o 
   0  10  12       14.14       11.38     14.55 o 
   1  10  12      379.47      399.29     22.62 o 
   2  10  12      255.59      262.40     21.04 o 
   3  10  12      240.65      241.65     22.05 o 
   4  10  12      328.71      306.64     23.63 o 
   5  10  12        4.25        0.72     16.57 o 
  -2  11  12      154.97      154.47     21.18 o 
  -1  11  12       32.29       32.13     16.43 o 
   0  11  12       22.33       40.49     14.99 o 
   1  11  12      338.91      345.69     22.91 o 
   2  11  12      162.67      131.42     18.73 o 
   3  11  12       71.30       58.21     19.89 o 
   4  11  12      119.58      120.46     18.73 o 
   5  11  12        1.90      -19.45     19.45 o 
  -1  12  12        6.43       22.19     17.87 o 
   0  12  12        6.57       22.48     17.00 o 
   1  12  12      329.47      359.95     25.36 o 
   2  12  12       93.98      104.61     17.72 o 
   3  12  12       26.64       36.60     17.44 o 
   4  12  12       31.91       19.02     16.57 o 
   0  13  12        6.16       11.29     14.05 o 
   1  13  12       89.14      107.50     19.89 o 
   2  13  12      141.60      173.35     21.18 o 
   3  13  12       11.37       14.12     17.44 o 
   0  -3  13        1.53        5.04     17.00 o 
   1  -3  13        6.98        8.07     19.74 o 
   2  -3  13      230.79      253.61     25.79 o 
   3  -3  13      195.75      225.37     25.94 o 
   4  -3  13       63.84       90.20     22.62 o 
  -1  -2  13       24.48       19.45     19.74 o 
   0  -2  13        7.21        6.92     20.61 o 
   1  -2  13       13.20       21.04     20.17 o 
   2  -2  13      159.96      190.06     21.33 o 
   3  -2  13      195.48      214.13     25.65 o 
   4  -2  13       40.88       64.27     22.33 o 
   5  -2  13      112.65       86.75     25.22 o 
  -2  -1  13       24.07       20.61     19.60 o 
  -1  -1  13       93.82      101.88     27.95 o 
   0  -1  13        0.16        3.03     15.71 o 
   1  -1  13        8.74        6.05     17.29 o 
   2  -1  13      480.11      439.49     27.09 o 
   3  -1  13      260.78      274.22     26.51 o 
   4  -1  13       37.95       20.03     18.01 o 
   5  -1  13       53.30       22.48     27.67 o 
  -2   0  13      118.28      136.31     23.34 o 
  -1   0  13      164.33      160.96     22.62 o 
   0   0  13        4.24       16.72     16.14 o 
   1   0  13       20.07        7.64     16.57 o 
   2   0  13      467.34      406.06     25.79 o 
   3   0  13      457.14      462.84     29.11 o 
   4   0  13       64.04       40.49     18.01 o 
   5   0  13      128.03      125.08     25.79 o 
   6   0  13        0.81        3.60     24.78 o 
  -3   1  13      410.08      449.29     30.40 o 
  -2   1  13      199.93      167.44     23.20 o 
  -1   1  13       74.69       90.64     19.31 o 
   0   1  13       10.57       24.35     15.56 o 
   1   1  13       70.30       50.72     17.58 o 
   2   1  13      211.42      182.71     22.05 o 
   3   1  13      672.90      685.47     32.42 o 
   4   1  13        1.32       21.47     21.33 o 
   5   1  13      225.41      189.92     25.94 o 
   6   1  13        0.72       25.65     19.45 o 
  -3   2  13      427.80      437.04     31.27 o 
  -2   2  13      109.85      105.48     21.61 o 
  -1   2  13      109.06       96.54     19.31 o 
   0   2  13       22.10        9.65     17.44 o 
   1   2  13      256.24      203.46     20.61 o 
   2   2  13      138.90      142.08     19.45 o 
   3   2  13      785.11      750.31     32.57 o 
   4   2  13       49.98       71.62     17.72 o 
   5   2  13       88.55      112.40     22.05 o 
   6   2  13        9.84      -11.38     21.04 o 
  -3   3  13      342.09      354.91     29.40 o 
  -2   3  13      133.25      105.91     22.48 o 
  -1   3  13       39.13       23.34     16.43 o 
   0   3  13       30.25       46.25     14.55 o 
   1   3  13      101.90      120.90     17.87 o 
   2   3  13      354.79      340.79     22.77 o 
   3   3  13      931.59      961.70     38.04 o 
   4   3  13       45.40       32.85     17.00 o 
   5   3  13       98.34      101.73     22.33 o 
   6   3  13       19.76        6.05     20.46 o 
  -3   4  13      245.97      212.83     25.51 o 
  -2   4  13      329.55      334.16     24.78 o 
  -1   4  13       13.05        6.20     15.56 o 
   0   4  13       34.04       32.28     15.56 o 
   1   4  13       29.53       31.56     14.55 o 
   2   4  13      183.39      195.68     18.30 o 
   3   4  13      891.19      983.89     42.36 o 
   4   4  13       25.94        6.34     15.13 o 
   5   4  13      292.43      304.19     26.37 o 
   6   4  13       23.40        6.63     19.31 o 
  -3   5  13      292.24      249.57     26.23 o 
  -2   5  13      773.92      753.77     33.29 o 
  -1   5  13        5.15      -11.24     16.43 o 
   0   5  13       43.94       66.57     15.13 o 
   1   5  13       96.82      102.02     17.00 o 
   2   5  13       14.51       20.89     14.84 o 
   3   5  13      786.65      775.38     38.47 o 
   4   5  13       40.79       43.95     17.87 o 
   5   5  13      313.49      310.96     25.94 o 
   6   5  13       26.50       33.57     19.16 o 
  -3   6  13      198.71      185.74     24.35 o 
  -2   6  13      623.26      624.95     30.84 o 
  -1   6  13       12.37       32.71     18.44 o 
   0   6  13       28.05       47.55     14.84 o 
   1   6  13       60.49       69.45     15.42 o 
   2   6  13        8.44        4.90     12.82 o 
   3   6  13      893.90      902.33     36.17 o 
   4   6  13      327.96      267.73     23.20 o 
   5   6  13       89.46       98.13     18.59 o 
   6   6  13       32.37       71.47     21.18 o 
  -3   7  13      162.83      214.13     23.49 o 
  -2   7  13      498.47      443.96     27.38 o 
  -1   7  13        1.63       15.99     15.85 o 
   0   7  13       36.74       58.07     20.75 o 
   1   7  13      151.14      172.77     17.72 o 
   2   7  13        7.12       33.57     19.74 o 
   3   7  13      832.45      813.42     29.97 o 
   4   7  13      260.03      195.68     22.77 o 
   5   7  13       64.47       82.42     19.02 o 
   6   7  13       24.06       23.20     17.72 o 
  -3   8  13       48.05       66.72     21.61 o 
  -2   8  13      496.19      505.78     29.11 o 
  -1   8  13        7.01       18.73     15.56 o 
   0   8  13       22.85       -4.47     14.70 o 
   1   8  13      180.25      221.91     21.90 o 
   2   8  13        0.70       -7.93     13.11 o 
   3   8  13      590.82      588.20     27.95 o 
   4   8  13      111.77      115.57     18.16 o 
   5   8  13       80.43       35.16     25.36 o 
   6   8  13       25.48       42.80     21.33 o 
  -3   9  13       33.17       30.69     22.05 o 
  -2   9  13      407.10      455.78     28.24 o 
  -1   9  13       37.06       33.72     18.73 o 
   0   9  13       39.58       32.71     15.99 o 
   1   9  13       19.55       18.73     15.13 o 
   2   9  13       15.03       29.54     15.56 o 
   3   9  13      225.82      222.48     21.76 o 
   4   9  13      168.84      163.98     20.61 o 
   5   9  13       38.37       51.73     19.02 o 
  -2  10  13      393.42      379.98     26.95 o 
  -1  10  13       58.64       58.79     17.72 o 
   0  10  13       17.53       35.45     15.71 o 
   1  10  13       19.79       21.76     14.70 o 
   2  10  13        4.69        0.43     15.56 o 
   3  10  13      215.04      279.55     21.76 o 
   4  10  13      202.96      224.07     22.48 o 
   5  10  13        7.03       11.24     17.29 o 
  -1  11  13       24.23       37.75     17.87 o 
   0  11  13       22.77       43.23     17.15 o 
   1  11  13       28.49       35.88     16.72 o 
   2  11  13        4.75        1.73     13.98 o 
   3  11  13      192.28      219.17     22.05 o 
   4  11  13      141.79      149.14     21.47 o 
  -1  12  13       35.20       31.70     18.88 o 
   0  12  13        0.48       13.69     16.43 o 
   1  12  13       33.49       43.08     19.31 o 
   2  12  13       41.30       63.55     18.01 o 
   3  12  13       39.99       25.94     20.03 o 
   1  -2  14        3.55       46.25     20.46 o 
   2  -2  14      126.62      116.29     23.63 o 
   3  -2  14       57.05       47.84     25.51 o 
   0  -1  14      132.14      110.95     21.76 o 
   1  -1  14        8.58       -6.20     19.16 o 
   2  -1  14       25.27       29.40     18.16 o 
   3  -1  14       95.92       69.74     25.07 o 
   4  -1  14       58.73       -2.88     21.76 o 
  -1   0  14      296.37      302.17     27.09 o 
   0   0  14      219.31      210.67     23.63 o 
   1   0  14        7.67       19.31     25.36 o 
   2   0  14       71.89       68.45     19.16 o 
   3   0  14      189.94      197.84     24.50 o 
   4   0  14        5.64       38.76     26.95 o 
   5   0  14      231.88      240.06     30.40 o 
  -2   1  14       42.59       63.98     21.18 o 
  -1   1  14      299.71      315.43     27.23 o 
   0   1  14      206.41      221.62     23.34 o 
   1   1  14       13.27      -20.32     23.63 o 
   2   1  14      140.38      125.65     20.75 o 
   3   1  14      205.27      248.13     25.51 o 
   4   1  14       39.68       39.19     19.02 o 
   5   1  14      303.31      310.82     31.27 o 
  -2   2  14      143.36      120.75     25.22 o 
  -1   2  14      222.49      201.45     23.78 o 
   0   2  14      195.42      183.72     22.91 o 
   1   2  14        0.83      -14.84     17.87 o 
   2   2  14      132.98      161.96     22.91 o 
   3   2  14      329.81      370.04     27.95 o 
   4   2  14       25.00       10.52     22.33 o 
   5   2  14      311.20      313.41     31.70 o 
  -2   3  14      320.77      305.05     26.51 o 
  -1   3  14       60.75       68.16     18.59 o 
   0   3  14      364.01      389.35     26.80 o 
   1   3  14        2.63        4.61     15.99 o 
   2   3  14       17.54       -1.87     14.99 o 
   3   3  14      390.10      427.68     26.37 o 
   4   3  14        4.99      -16.57     16.57 o 
   5   3  14      352.55      356.78     30.12 o 
   6   3  14       33.24       35.88     20.32 o 
  -2   4  14      335.41      318.60     26.51 o 
  -1   4  14       95.01      104.61     20.32 o 
   0   4  14      754.94      701.75     31.85 o 
   1   4  14       67.32       60.95     23.06 o 
   2   4  14        0.30        7.49     13.98 o 
   3   4  14      328.73      307.65     25.79 o 
   4   4  14       40.95       52.88     17.29 o 
   5   4  14      313.81      343.38     28.68 o 
   6   4  14       54.35       69.60     23.34 o 
  -2   5  14      230.02      206.92     25.07 o 
  -1   5  14      365.73      384.88     26.80 o 
   0   5  14      631.23      627.25     28.53 o 
   1   5  14        4.51        4.76     18.01 o 
   2   5  14        8.49        8.93     17.44 o 
   3   5  14      227.25      165.28     22.05 o 
   4   5  14        4.91       -1.15     15.13 o 
   5   5  14      209.44      200.87     25.22 o 
   6   5  14       53.54       30.26     26.08 o 
  -2   6  14      493.19      479.84     29.97 o 
  -1   6  14       74.17       62.68     19.31 o 
   0   6  14      423.23      443.24     26.23 o 
   1   6  14        9.14       -3.31     15.56 o 
   2   6  14        2.69       -3.89     14.84 o 
   3   6  14      351.30      294.53     24.21 o 
   4   6  14        7.56        4.47     16.57 o 
   5   6  14      234.37      179.26     24.50 o 
   6   6  14       46.72       33.72     20.75 o 
  -2   7  14      377.28      391.22     28.96 o 
  -1   7  14        1.22       -1.73     16.72 o 
   0   7  14      349.94      357.93     24.21 o 
   1   7  14       12.01       11.38     16.28 o 
   2   7  14        3.61       26.08     14.55 o 
   3   7  14      473.96      428.40     26.95 o 
   4   7  14      144.37      116.57     20.32 o 
   5   7  14      118.89       96.54     22.48 o 
  -2   8  14      254.49      260.96     25.22 o 
  -1   8  14        1.22      -11.96     16.14 o 
   0   8  14      186.08      191.79     21.04 o 
   1   8  14       69.80       77.52     17.44 o 
   2   8  14       15.89       30.84     21.76 o 
   3   8  14      166.25      200.01     20.32 o 
   4   8  14      150.04      133.72     20.61 o 
   5   8  14       32.36       34.73     25.22 o 
  -2   9  14      283.66      322.49     26.80 o 
  -1   9  14        1.58       36.46     17.15 o 
   0   9  14      196.95      241.79     23.06 o 
   1   9  14       29.90        8.79     17.58 o 
   2   9  14        0.61       18.30     14.99 o 
   3   9  14       77.81       50.43     18.30 o 
   4   9  14       97.34      111.53     19.74 o 
   5   9  14       30.10       -0.29     24.35 o 
  -1  10  14       12.69      -20.89     20.89 o 
   0  10  14      215.28      222.05     23.34 o 
   1  10  14       22.90      -16.28     16.28 o 
   2  10  14        4.21       -0.72     16.72 o 
   3  10  14      116.31      118.01     20.46 o 
   4  10  14       73.13      109.37     20.17 o 
   0  11  14      121.30      106.34     21.61 o 
   1  11  14       74.22       84.01     18.88 o 
   2  11  14        0.47        6.92     16.43 o 
   3  11  14       81.60       84.44     21.90 o 
   1  12  14      108.69      132.71     21.90 o 
   2  12  14        0.80       18.44     17.00 o 
   1   0  15       71.06       47.98     21.33 o 
   2   0  15      116.15       91.07     22.19 o 
   3   0  15        0.77      -19.89     20.89 o 
   0   1  15      264.41      295.69     27.23 o 
   1   1  15       62.42       76.66     23.34 o 
   2   1  15       55.85       56.05     19.89 o 
   3   1  15       19.94       -1.59     20.89 o 
   4   1  15       26.13        8.65     20.46 o 
  -1   2  15      226.18      189.49     29.25 o 
   0   2  15      334.28      335.17     27.95 o 
   1   2  15       18.40        6.48     21.61 o 
   2   2  15       56.32       52.02     18.16 o 
   3   2  15       32.65       51.59     19.74 o 
   4   2  15       14.74       13.98     17.87 o 
  -1   3  15       87.21      141.07     22.48 o 
   0   3  15      301.66      282.57     25.51 o 
   1   3  15        0.87       18.59     18.01 o 
   2   3  15       44.11       65.28     19.31 o 
   3   3  15       32.79       30.69     20.17 o 
   4   3  15        1.56       12.97     18.30 o 
   5   3  15      252.06      238.34     29.11 o 
  -1   4  15      103.26      100.29     21.04 o 
   0   4  15      480.53      415.14     29.40 o 
   1   4  15        3.74       16.86     16.86 o 
   2   4  15       83.15       51.15     19.45 o 
   3   4  15       12.30       12.97     20.61 o 
   4   4  15        7.30       38.04     18.44 o 
   5   4  15      180.17      211.24     28.68 o 
  -1   5  15      204.66      206.92     24.50 o 
   0   5  15      586.66      577.11     31.70 o 
   1   5  15        0.00       -4.18     22.19 o 
   2   5  15       91.30       73.78     19.45 o 
   3   5  15        9.83        1.87     17.87 o 
   4   5  15        1.75      -16.43     16.43 o 
   5   5  15       89.48       76.80     24.35 o 
  -1   6  15      129.30      110.09     23.20 o 
   0   6  15      516.75      499.58     29.68 o 
   1   6  15       12.27       11.53     17.00 o 
   2   6  15       98.41       81.27     19.31 o 
   3   6  15        2.94       10.95     23.49 o 
   4   6  15       11.21       20.89     17.87 o 
   5   6  15      101.49       83.43     23.06 o 
  -1   7  15        5.08      -16.86     16.86 o 
   0   7  15      306.64      335.89     26.37 o 
   1   7  15       30.62       44.09     16.86 o 
   2   7  15       48.83       71.90     18.16 o 
   3   7  15        2.49        3.75     19.45 o 
   4   7  15       11.84       34.15     22.19 o 
   5   7  15      112.22      124.64     23.06 o 
  -1   8  15        0.93       -3.03     18.73 o 
   0   8  15      301.20      313.12     26.08 o 
   1   8  15      112.22      129.25     20.17 o 
   2   8  15       10.44      -18.44     20.32 o 
   3   8  15        5.24       29.11     24.21 o 
   4   8  15       41.39       52.02     19.89 o 
   0   9  15      346.19      339.49     27.67 o 
   1   9  15      103.53       53.32     19.31 o 
   2   9  15       41.55       56.49     17.72 o 
   3   9  15        6.78        3.17     18.73 o 
   4   9  15       49.48       41.93     18.16 o 
   0  10  15      230.52      240.50     25.65 o 
   1  10  15       69.94       37.90     20.03 o 
   2  10  15       43.38       56.49     19.45 o 
   3  10  15        0.06       22.91     18.73 o 
   1   3  16       23.33       55.04     20.46 o 
   2   3  16      161.12      126.08     24.06 o 
   3   3  16        0.78       -0.14     21.04 o 
   1   4  16       13.94       45.25     19.89 o 
   2   4  16      201.77      196.40     25.36 o 
   3   4  16        1.30       -8.36     20.46 o 
   0   5  16      213.03      212.11     25.22 o 
   1   5  16        0.16       26.23     19.45 o 
   2   5  16      319.60      348.71     27.38 o 
   3   5  16       55.25       53.17     21.33 o 
   0   6  16      215.11      191.22     26.08 o 
   1   6  16       13.08       30.12     21.04 o 
   2   6  16      201.13      198.28     24.50 o 
   3   6  16       54.80       47.26     20.46 o 
   1   7  16       26.64       39.91     18.30 o 
   2   7  16      143.03      144.10     22.91 o 
   3   7  16       29.88        9.37     19.74 o 
   1   8  16       77.31       71.76     20.03 o 
   2   8  16      174.70      174.21     23.49 o 
   3   8  16       38.67       65.71     21.33 o 
                                                 
